# Supplementary material for: A hybrid machine learning framework for functional annotation of mitochondrial glutathione transport and metabolism proteins in cancers
Source: BMC Bioinformatics. 2025 Feb 11;26:48. doi: 10.1186/s12859-025-06051-1 (PMC11817629; doi:10.1186/s12859-025-06051-1)
Supplement: Supplementary file 1 — Additional file 1. [file 12859_2025_6051_MOESM1_ESM.xlsx]

## Sheet: INFO
Supplementary data - "A hybrid machine learning framework for functional annotation applied to mitochondrial glutathione metabolism and transport in cancers." Kennedy et al
DATA INFO:
Sheet	Name	Description
2	RF Classifier GSH	Mean classification probabilities from GSH RF classifiers for whole CCLE data (missing values are training set genes annotate by GO)
3	RF Classifier Mito	Mean classification probabilities from mito RF classifiers for whole CCLE data (missing values are training set genes annotate by GO)
4	RF Classifier Transp	Mean classification probabilities from transporter Random Forest classifiers for whole CCLE data (missing values are training set genes annotate by GO)
5	Model evals	Evaluation metrics (AUROC, AUPRC, MCC) for all tested classifier models on whole CCLE data
6	local TMalign	TM-scores for aligments CAVER-determined transporter tunnel residues of SLC25 family (normalized to column protein sequence length)
7	global Tmalign	TM-scores for aligments of full structures of SLC25 family (normalized to column protein sequence length)
8	Mito FPs	False positive genes predicted by TrSSP or Random Forest classifiers in whole CCLE data with annotations from other databases
9	Transp FPs	False positive genes predicted by MitoCarta or Random Forest classifiers in whole CCLE data with annotations from other databases
10	Transcriptomics PCA	Gene expression information for TCGA and CCLE datasets used for Principal Components as classifier features
11	DeepGOPlus comps	Sensitivity values for evaluation of DeepGOPlus and the proposed hybrid Random Forest classifier across classification thresholds for GO term annotation tasks

## Sheet: RF Classifier GSH
	5 PC feats	14 PC feats	30 PC feats	50 PC feats	Mean	SD	SE
ENSG00000000003	0.75892	0.78162	0.76602	0.722061	0.757155	0.0252445	0.0126223
ENSG00000000005	0.35688	0.4428	0.371755	0.40682	0.394564	0.0383721	0.019186
ENSG00000000419	0.82882	0.7414	0.7329	0.71532	0.75461	0.0506513	0.0253256
ENSG00000000457	0.41112	0.40412	0.42386	0.4282	0.416825	0.0111482	0.00557409
ENSG00000000460	0.4997	0.48548	0.469556	0.50374	0.489619	0.0154995	0.00774974
ENSG00000000938	0.35006	0.33564	0.4434	0.48084	0.402485	0.0707818	0.0353909
ENSG00000000971	0.6396	0.81258	0.76564	0.74336	0.740295	0.073067	0.0365335
ENSG00000001036	0.86522	0.91242	0.84842	0.843657	0.867429	0.0313876	0.0156938
ENSG00000001084	NA	NA	NA	NA	#DIV/0!	#DIV/0!	#DIV/0!
ENSG00000001167	0.42954	0.43874	0.46112	0.49548	0.45622	0.0293413	0.0146706
ENSG00000001460	0.70806	0.606121	0.61734	0.55	0.62038	0.0654566	0.0327283
ENSG00000001461	0.85534	0.77474	0.77842	0.7272	0.783925	0.0530173	0.0265086
ENSG00000001497	0.42368	0.45502	0.4568	0.51266	0.46204	0.0370163	0.0185081
ENSG00000001561	0.39728	0.38706	0.4796	0.52718	0.44778	0.0672162	0.0336081
ENSG00000001617	0.750889	0.70024	0.62946	0.6729	0.688372	0.0508567	0.0254284
ENSG00000001626	0.37042	0.59832	0.56322	0.58136	0.52833	0.106244	0.0531222
ENSG00000001629	0.78224	0.75294	0.7275	0.70084	0.74088	0.0348249	0.0174124
ENSG00000001630	0.83718	0.77216	0.745677	0.77792	0.783234	0.0386074	0.0193037
ENSG00000001631	0.590889	0.6068	0.583556	0.61638	0.599406	0.014906	0.007453
ENSG00000002016	0.54612	0.477111	0.51244	0.549	0.521168	0.0337363	0.0168681
ENSG00000002079	0.6043	0.7239	0.7446	0.732606	0.701352	0.0652552	0.0326276
ENSG00000002330	0.82486	0.7686	0.7445	0.8051	0.785765	0.0360541	0.0180271
ENSG00000002549	0.65246	0.64132	0.59956	0.6503	0.63591	0.0247087	0.0123544
ENSG00000002586	0.70216	0.63642	0.6814	0.68718	0.67679	0.0282995	0.0141497
ENSG00000002587	0.51822	0.59984	0.600222	0.55196	0.567561	0.0399442	0.0199721
ENSG00000002726	0.52462	0.704283	0.71758	0.72076	0.666811	0.0950621	0.047531
ENSG00000002745	0.26184	0.256283	0.29694	0.374869	0.297483	0.0546404	0.0273202
ENSG00000002746	0.48504	0.62142	0.57782	0.59212	0.5691	0.0589051	0.0294525
ENSG00000002822	0.592626	0.5606	0.60312	0.66762	0.605992	0.04489	0.022445
ENSG00000002834	0.8369	0.85526	0.73574	0.71604	0.785985	0.0702572	0.0351286
ENSG00000002919	0.63378	0.544768	0.59432	0.63286	0.601432	0.042014	0.021007
ENSG00000002933	0.70324	0.76166	0.75874	0.7487	0.743085	0.0271371	0.0135685
ENSG00000003056	0.820424	0.75672	0.68436	0.68788	0.737346	0.0646316	0.0323158
ENSG00000003096	0.62464	0.57796	0.65288	0.63382	0.622325	0.0318295	0.0159148
ENSG00000003137	0.63098	0.608465	0.6412	0.57142	0.613016	0.0309192	0.0154596
ENSG00000003147	0.87306	0.7204	0.69354	0.69116	0.74454	0.0866998	0.0433499
ENSG00000003249	0.8033	0.66358	0.7075	0.71212	0.721625	0.0586796	0.0293398
ENSG00000003393	0.87996	0.79866	0.748	0.73462	0.79031	0.0658239	0.0329119
ENSG00000003400	0.47248	0.565556	0.56728	0.57028	0.543899	0.0476526	0.0238263
ENSG00000003402	0.75444	0.73294	0.65928	0.6452	0.697965	0.0538311	0.0269155
ENSG00000003436	0.883515	0.80734	0.75242	0.71006	0.788334	0.0749162	0.0374581
ENSG00000003509	0.77348	0.60432	0.587212	0.56204	0.631763	0.0960606	0.0480303
ENSG00000003756	0.38604	0.37276	0.5063	0.5587	0.45595	0.0911056	0.0455528
ENSG00000003987	0.20728	0.27714	0.35944	0.35056	0.298605	0.0711834	0.0355917
ENSG00000003989	0.51072	0.62368	0.65816	0.6717	0.616065	0.0730817	0.0365408
ENSG00000004059	0.7452	0.68166	0.65474	0.67246	0.688515	0.0394068	0.0197034
ENSG00000004139	0.55756	0.50212	0.57282	0.58162	0.55353	0.0356856	0.0178428
ENSG00000004142	0.69624	0.75994	0.71748	0.7681	0.73544	0.0342838	0.0171419
ENSG00000004399	0.50674	0.539051	0.63932	0.64436	0.582368	0.0699584	0.0349792
ENSG00000004455	0.60954	0.5929	0.54244	0.59068	0.58389	0.0288866	0.0144433
ENSG00000004468	0.40248	0.3973	0.48572	0.50616	0.447915	0.0561187	0.0280593
ENSG00000004478	0.571616	0.64544	0.6434	0.68202	0.635619	0.0462112	0.0231056
ENSG00000004487	0.6917	0.56182	0.556747	0.6183	0.607142	0.0628974	0.0314487
ENSG00000004534	0.38066	0.37006	0.4448	0.56758	0.440775	0.0907563	0.0453782
ENSG00000004660	0.71602	0.69426	0.64086	0.64688	0.674505	0.0365554	0.0182777
ENSG00000004700	0.61501	0.58982	0.62476	0.62894	0.614633	0.0175411	0.00877056
ENSG00000004766	0.78888	0.63848	0.61502	0.57654	0.65473	0.0930069	0.0465034
ENSG00000004776	0.72836	0.65286	0.64416	0.66942	0.6737	0.0379164	0.0189582
ENSG00000004777	0.40188	0.37616	0.48014	0.48738	0.43639	0.0557753	0.0278876
ENSG00000004779	0.53506	0.63754	0.65954	0.68762	0.62994	0.0664909	0.0332454
ENSG00000004799	0.729697	0.70222	0.7303	0.68892	0.712784	0.020607	0.0103035
ENSG00000004809	0.23908	0.30102	0.40332	0.44388	0.346825	0.0936633	0.0468316
ENSG00000004838	0.41586	0.38418	0.45546	0.40384	0.414835	0.0300669	0.0150335
ENSG00000004846	0.7262	0.62748	0.62492	0.6539	0.658125	0.0472361	0.023618
ENSG00000004848	0.24128	0.27934	0.4524	0.47318	0.36155	0.118235	0.0591174
ENSG00000004864	0.8186	0.75808	0.76948	0.74866	0.773705	0.031117	0.0155585
ENSG00000004866	0.87822	0.79966	0.77034	0.79016	0.809595	0.0473525	0.0236762
ENSG00000004897	0.79026	0.73301	0.69194	0.68828	0.725873	0.0474739	0.0237369
ENSG00000004939	0.51634	0.72442	0.67008	0.63918	0.637505	0.088127	0.0440635
ENSG00000004948	0.3803	0.4082	0.447	0.45176	0.421815	0.0338617	0.0169309
ENSG00000004961	0.72436	0.71862	0.70566	0.71514	0.715945	0.00784001	0.00392
ENSG00000004975	0.55028	0.56948	0.59098	0.61848	0.582305	0.0292915	0.0146457
ENSG00000005001	0.7784	0.8172	0.74512	0.7145	0.763805	0.0441367	0.0220684
ENSG00000005007	0.4517	0.49206	0.50432	0.57322	0.505325	0.0505382	0.0252691
ENSG00000005020	0.78326	0.79386	0.72776	0.677657	0.745634	0.0537955	0.0268978
ENSG00000005022	0.75774	0.7245	0.6902	0.69926	0.717925	0.0302518	0.0151259
ENSG00000005059	0.4146	0.44902	0.44822	0.4926	0.45111	0.0319746	0.0159873
ENSG00000005073	0.45896	0.55194	0.52954	0.5572	0.52441	0.0452515	0.0226258
ENSG00000005075	0.68828	0.69928	0.709414	0.70128	0.699564	0.00870592	0.00435296
ENSG00000005100	0.6329	0.60392	0.62184	0.6079	0.61664	0.0132868	0.00664338
ENSG00000005102	0.35478	0.46804	0.58472	0.5976	0.501285	0.113735	0.0568675
ENSG00000005108	0.307919	0.34058	0.38252	0.31206	0.33577	0.0343828	0.0171914
ENSG00000005156	0.40228	0.42656	0.47844	0.52414	0.457855	0.0544224	0.0272112
ENSG00000005175	0.553388	0.54734	0.53388	0.56934	0.550987	0.0147031	0.00735157
ENSG00000005187	0.6242	0.7204	0.679515	0.675475	0.674897	0.0394224	0.0197112
ENSG00000005189	0.39114	0.38614	0.42466	0.494	0.423985	0.0497111	0.0248556
ENSG00000005194	0.80346	0.73342	0.67548	0.69992	0.72807	0.055589	0.0277945
ENSG00000005206	0.4138	0.36676	0.43522	0.51132	0.431775	0.0602476	0.0301238
ENSG00000005238	0.85716	0.80346	0.79006	0.71588	0.79164	0.058237	0.0291185
ENSG00000005243	0.79796	0.763	0.76964	0.7644	0.77375	0.0163911	0.00819553
ENSG00000005249	0.57892	0.53588	0.57978	0.51876	0.553335	0.0308439	0.0154219
ENSG00000005302	0.39336	0.50008	0.54346	0.59444	0.507835	0.0855068	0.0427534
ENSG00000005339	0.54548	0.56536	0.55358	0.58736	0.562945	0.0182086	0.00910428
ENSG00000005379	0.4103	0.46174	0.53704	0.57998	0.497265	0.075826	0.037913
ENSG00000005381	0.55416	0.59488	0.61342	0.63288	0.598835	0.0335821	0.0167911
ENSG00000005421	0.42884	0.43628	0.42716	0.44594	0.434555	0.00856234	0.00428117
ENSG00000005436	0.74868	0.655596	0.6589	0.6559	0.679769	0.0459649	0.0229824
ENSG00000005448	0.50494	0.51674	0.49862	0.54982	0.51753	0.0227989	0.0113994
ENSG00000005469	0.690949	0.57992	0.63776	0.62594	0.633642	0.0456307	0.0228153
ENSG00000005471	0.47972	0.44532	0.53738	0.49792	0.490085	0.0383386	0.0191693
ENSG00000005483	0.42794	0.45244	0.48302	0.53102	0.473605	0.0444161	0.0222081
ENSG00000005486	0.81676	0.7268	0.726424	0.78332	0.763326	0.0445378	0.0222689
ENSG00000005513	0.5157	0.4524	0.5418	0.52452	0.508605	0.0390066	0.0195033
ENSG00000005700	0.787293	0.81994	0.8137	0.77392	0.798713	0.0217586	0.0108793
ENSG00000005801	0.3982	0.43108	0.49744	0.50928	0.459	0.0531723	0.0265861
ENSG00000005810	0.3987	0.38806	0.4056	0.48896	0.42033	0.0463187	0.0231593
ENSG00000005812	0.65654	0.6319	0.634	0.64052	0.64074	0.0111544	0.0055772
ENSG00000005844	0.40704	0.39708	0.5195	0.55162	0.46881	0.0782894	0.0391447
ENSG00000005882	0.85382	0.72638	0.7014	0.69932	0.74523	0.07343	0.036715
ENSG00000005884	0.83726	0.80908	0.75918	0.70008	0.7764	0.0602583	0.0301292
ENSG00000005889	0.51866	0.46046	0.49716	0.48704	0.49083	0.0241611	0.0120806
ENSG00000005893	0.76976	0.695	0.693758	0.66234	0.705214	0.0456068	0.0228034
ENSG00000005955	0.68994	0.673	0.65992	0.65338	0.66906	0.0161338	0.00806691
ENSG00000005961	0.61682	0.66638	0.6744	0.7187	0.669075	0.0417486	0.0208743
ENSG00000005981	0.5213	0.5297	0.53514	0.52166	0.52695	0.00669689	0.00334845
ENSG00000006007	0.844747	0.78576	0.74628	0.71	0.771697	0.0576966	0.0288483
ENSG00000006015	0.55388	0.57318	0.63406	0.7082	0.61733	0.0695518	0.0347759
ENSG00000006016	0.90448	0.76004	0.7212	0.74484	0.78264	0.0827838	0.0413919
ENSG00000006025	0.5888	0.52066	0.54636	0.574404	0.557556	0.0302584	0.0151292
ENSG00000006042	0.65384	0.61408	0.63896	0.63892	0.63645	0.0164846	0.00824232
ENSG00000006047	0.58232	0.55886	0.63842	0.63006	0.602415	0.038129	0.0190645
ENSG00000006059	0.35532	0.4448	0.35738	0.31788	0.368845	0.0537927	0.0268964
ENSG00000006062	0.71868	0.675071	0.64394	0.5962	0.658473	0.0516059	0.0258029
ENSG00000006071	0.41094	0.40462	0.53248	0.56568	0.47843	0.0827381	0.0413691
ENSG00000006074	0.46784	0.34874	0.35048	0.337	0.376015	0.0615087	0.0307544
ENSG00000006075	0.38776	0.461515	0.50798	0.55722	0.478619	0.0720835	0.0360417
ENSG00000006114	0.47316	0.47048	0.44266	0.49612	0.470605	0.0218974	0.0109487
ENSG00000006116	0.29098	0.21284	0.36956	0.30372	0.294275	0.0642899	0.0321449
ENSG00000006118	0.905354	0.71704	0.664566	0.68912	0.74402	0.109671	0.0548357
ENSG00000006125	0.86916	0.68628	0.63996	0.67658	0.717995	0.102732	0.0513658
ENSG00000006128	0.49518	0.445273	0.52152	0.50148	0.490863	0.0324021	0.016201
ENSG00000006194	0.53436	0.55426	0.54898	0.62404	0.56541	0.0399827	0.0199913
ENSG00000006210	0.6399	0.6007	0.59662	0.61994	0.61429	0.0198722	0.00993609
ENSG00000006282	0.86568	0.88128	0.84524	0.84744	0.85991	0.0169379	0.00846896
ENSG00000006283	0.45378	0.46194	0.55142	0.51792	0.496265	0.0465267	0.0232633
ENSG00000006327	0.83188	0.79734	0.76622	0.724	0.77986	0.0458912	0.0229456
ENSG00000006377	0.3814	0.44542	0.5009	0.57074	0.474615	0.0805653	0.0402826
ENSG00000006432	0.62318	0.59798	0.54172	0.53616	0.57476	0.042682	0.021341
ENSG00000006451	0.84486	0.732788	0.67798	0.66912	0.731187	0.0808443	0.0404222
ENSG00000006453	0.78948	0.71336	0.68148	0.68364	0.71699	0.0504683	0.0252342
ENSG00000006459	0.46832	0.42506	0.47386	0.51494	0.470545	0.0367684	0.0183842
ENSG00000006468	0.70238	0.62778	0.655071	0.68598	0.667803	0.0331156	0.0165578
ENSG00000006530	0.61318	0.5951	0.62598	0.5869	0.60529	0.0176291	0.00881455
ENSG00000006534	0.75696	0.87152	0.81108	0.80094	0.810125	0.0471916	0.0235958
ENSG00000006555	0.6294	0.69138	0.6822	0.62412	0.656775	0.034927	0.0174635
ENSG00000006576	0.634141	0.55672	0.57314	0.566667	0.582667	0.0349745	0.0174872
ENSG00000006606	0.64324	0.8015	0.74358	0.73888	0.7318	0.0655486	0.0327743
ENSG00000006607	0.75988	0.68822	0.75452	0.74956	0.738045	0.0334829	0.0167415
ENSG00000006611	0.76796	0.84642	0.80844	0.77266	0.79887	0.0364919	0.018246
ENSG00000006625	0.73756	0.70806	0.69872	0.70758	0.71298	0.01694	0.00847
ENSG00000006634	0.39064	0.4335	0.4817	0.56704	0.46822	0.0756554	0.0378277
ENSG00000006638	0.3963	0.39912	0.43784	0.41654	0.41245	0.0191476	0.0095738
ENSG00000006652	0.87578	0.7959	0.77036	0.7306	0.79316	0.0612839	0.030642
ENSG00000006659	0.2797	0.38704	0.44346	0.4995	0.402425	0.0938182	0.0469091
ENSG00000006695	0.655	0.493	0.53448	0.53852	0.55525	0.0696094	0.0348047
ENSG00000006704	0.89152	0.81098	0.79974	0.76354	0.816445	0.053988	0.026994
ENSG00000006712	0.76532	0.68806	0.6227	0.6524	0.68212	0.0615671	0.0307836
ENSG00000006715	0.817776	0.78166	0.75994	0.69968	0.764764	0.0495139	0.024757
ENSG00000006740	0.42332	0.43304	0.471	0.53764	0.46625	0.0518491	0.0259245
ENSG00000006744	0.5753	0.57112	0.5415	0.62472	0.57816	0.0344941	0.0172471
ENSG00000006747	0.53544	0.63326	0.69088	0.66302	0.63065	0.0676935	0.0338467
ENSG00000006756	0.61198	0.77062	0.77174	0.7071	0.71536	0.0752507	0.0376254
ENSG00000006757	0.83476	0.83112	0.77576	0.77368	0.80383	0.0336569	0.0168284
ENSG00000006788	0.30726	0.33908	0.2144	0.2081	0.26721	0.0659601	0.03298
ENSG00000006831	0.79252	0.759	0.69594	0.71732	0.741195	0.0430864	0.0215432
ENSG00000006837	0.39866	0.4087	0.40984	0.3433	0.390125	0.0316182	0.0158091
ENSG00000007001	0.13668	0.10922	0.10704	0.10952	0.115615	0.0140868	0.00704338
ENSG00000007038	0.85002	0.7594	0.66292	0.66564	0.734495	0.0891259	0.0445629
ENSG00000007047	0.55404	0.58054	0.53434	0.58086	0.562445	0.0225616	0.0112808
ENSG00000007062	0.57748	0.46666	0.5357	0.56918	0.537255	0.0504094	0.0252047
ENSG00000007080	0.60016	0.55168	0.60962	0.67962	0.61027	0.052741	0.0263705
ENSG00000007129	0.29984	0.35422	0.42896	0.45366	0.38417	0.070341	0.0351705
ENSG00000007168	0.804242	0.71786	0.692121	0.69468	0.727226	0.0526334	0.0263167
ENSG00000007171	0.31576	0.38212	0.35308	0.36676	0.35443	0.0283781	0.0141891
ENSG00000007174	0.43898	0.43768	0.52344	0.55036	0.487615	0.0579633	0.0289817
ENSG00000007202	0.51468	0.53868	0.57942	0.65942	0.57305	0.0634789	0.0317394
ENSG00000007216	0.60446	0.65104	0.50942	0.52678	0.572925	0.0664797	0.0332399
ENSG00000007237	0.6263	0.59296	0.628889	0.61092	0.614767	0.0165608	0.00828041
ENSG00000007255	0.58342	0.71634	0.66188	0.66678	0.657105	0.0549384	0.0274692
ENSG00000007264	0.53464	0.59818	0.59806	0.61936	0.58756	0.0366733	0.0183367
ENSG00000007306	0.54728	0.56516	0.54444	0.60592	0.5657	0.0283386	0.0141693
ENSG00000007312	0.39348	0.43426	0.433818	0.45806	0.429905	0.0267941	0.013397
ENSG00000007314	0.14852	0.16414	0.26612	0.314364	0.223286	0.0800377	0.0400188
ENSG00000007341	0.80826	0.73744	0.75928	0.7322	0.759295	0.034686	0.017343
ENSG00000007350	0.42772	0.49532	0.62034	0.58722	0.53265	0.087695	0.0438475
ENSG00000007372	0.678687	0.63796	0.58294	0.62518	0.631192	0.0394376	0.0197188
ENSG00000007376	0.75706	0.71674	0.64226	0.7039	0.70499	0.047559	0.0237795
ENSG00000007384	0.80226	0.79532	0.79502	0.779253	0.792963	0.00973307	0.00486654
ENSG00000007392	0.38004	0.4029	0.4925	0.57158	0.461755	0.0878408	0.0439204
ENSG00000007402	0.546	0.52804	0.52106	0.523495	0.529649	0.0112781	0.00563906
ENSG00000007516	0.48348	0.54514	0.556061	0.5377	0.530595	0.0323025	0.0161513
ENSG00000007520	0.87152	0.76926	0.689152	0.729657	0.764897	0.0782448	0.0391224
ENSG00000007541	0.78794	0.73986	0.71734	0.70452	0.737415	0.0367144	0.0183572
ENSG00000007545	0.46088	0.44162	0.47054	0.45784	0.45772	0.0120217	0.00601084
ENSG00000007866	0.74628	0.78918	0.72002	0.69466	0.737535	0.040368	0.020184
ENSG00000007908	0.40262	0.43084	0.33896	0.31658	0.37225	0.0534244	0.0267122
ENSG00000007923	0.58018	0.57382	0.56572	0.65858	0.594575	0.0430784	0.0215392
ENSG00000007933	0.42044	0.43176	0.55516	0.59486	0.500555	0.0876096	0.0438048
ENSG00000007944	0.57536	0.48028	0.56758	0.54894	0.54304	0.0432836	0.0216418
ENSG00000007952	0.4724	0.581414	0.53812	0.55038	0.535579	0.0458911	0.0229455
ENSG00000007968	0.4321	0.38442	0.39964	0.46988	0.42151	0.0378848	0.0189424
ENSG00000008018	0.68084	0.60612	0.5558	0.58366	0.606605	0.0535994	0.0267997
ENSG00000008056	0.14138	0.23816	0.34218	0.34084	0.26564	0.096106	0.048053
ENSG00000008083	0.46524	0.49814	0.5392	0.54572	0.512075	0.0376628	0.0188314
ENSG00000008086	0.3951	0.40986	0.42872	0.39814	0.407955	0.0152359	0.00761796
ENSG00000008118	0.35912	0.37944	0.426081	0.40588	0.39263	0.0293906	0.0146953
ENSG00000008128	0.42316	0.50778	0.52634	0.58194	0.509805	0.0657985	0.0328992
ENSG00000008130	0.35972	0.47542	0.52308	0.59424	0.488115	0.0985419	0.0492709
ENSG00000008196	0.61492	0.53006	0.57596	0.50996	0.557725	0.0470837	0.0235419
ENSG00000008197	0.33244	0.288343	0.23518	0.23848	0.273611	0.0461484	0.0230742
ENSG00000008226	0.20624	0.39726	0.37998	0.40976	0.34831	0.0954971	0.0477485
ENSG00000008256	0.8452	0.75602	0.75202	0.703192	0.764108	0.0591558	0.0295779
ENSG00000008277	0.32366	0.35864	0.43042	0.46274	0.393865	0.0638999	0.0319499
ENSG00000008282	0.83268	0.8142	0.79698	0.76998	0.80346	0.0266587	0.0133293
ENSG00000008283	0.83134	0.69666	0.71948	0.75934	0.751705	0.0590718	0.0295359
ENSG00000008294	0.86802	0.74196	0.72562	0.6937	0.757325	0.0764697	0.0382349
ENSG00000008300	0.53022	0.502202	0.55264	0.60316	0.547056	0.0427168	0.0213584
ENSG00000008311	0.65316	0.5908	0.58	0.5467	0.592665	0.0444834	0.0222417
ENSG00000008323	0.71538	0.68914	0.66854	0.69468	0.691935	0.0192557	0.00962783
ENSG00000008324	0.34578	0.48936	0.5194	0.614222	0.492191	0.11117	0.0555849
ENSG00000008382	0.498384	0.49816	0.52078	0.63088	0.537051	0.0634463	0.0317231
ENSG00000008394	0.87068	0.8516	0.81386	0.78202	0.82954	0.0395102	0.0197551
ENSG00000008405	0.81218	0.73496	0.69294	0.71726	0.739335	0.0515278	0.0257639
ENSG00000008438	0.07928	0.22996	0.32422	0.3327	0.24154	0.117769	0.0588844
ENSG00000008441	0.6395	0.62072	0.6903	0.72604	0.66914	0.0479874	0.0239937
ENSG00000008513	0.6855	0.73499	0.70504	0.69762	0.705787	0.0210684	0.0105342
ENSG00000008516	0.14636	0.199939	0.36328	0.34586	0.26386	0.107239	0.0536194
ENSG00000008517	0.69766	0.71408	0.62516	0.60918	0.66152	0.0520582	0.0260291
ENSG00000008710	0.60496	0.54758	0.62362	0.69608	0.61806	0.0612565	0.0306282
ENSG00000008735	0.50968	0.55868	0.61464	0.59044	0.56836	0.0453373	0.0226686
ENSG00000008838	0.51786	0.49928	0.56622	0.60364	0.54675	0.0472708	0.0236354
ENSG00000008853	0.5885	0.51518	0.5133	0.5737	0.54767	0.0390792	0.0195396
ENSG00000008869	0.41492	0.38718	0.45024	0.48504	0.434345	0.0425226	0.0212613
ENSG00000008952	0.7946	0.72438	0.74122	0.7379	0.749525	0.03092	0.01546
ENSG00000008988	0.47464	0.63986	0.6569	0.6372	0.60215	0.0854535	0.0427268
ENSG00000009307	0.70452	0.63226	0.6916	0.6922	0.680145	0.0324739	0.0162369
ENSG00000009335	0.82736	0.736606	0.75606	0.75174	0.767942	0.040481	0.0202405
ENSG00000009413	0.50522	0.46278	0.49934	0.5318	0.499785	0.0284257	0.0142129
ENSG00000009694	0.14224	0.22926	0.38558	0.41752	0.29365	0.130213	0.0651063
ENSG00000009709	0.39696	0.42844	0.50686	0.53398	0.46656	0.064464	0.032232
ENSG00000009724	0.11584	0.15474	0.25752	0.23542	0.19088	0.0667378	0.0333689
ENSG00000009765	0.53024	0.587576	0.58746	0.59118	0.574114	0.0293002	0.0146501
ENSG00000009780	0.56444	0.45552	0.4557	0.48324	0.489725	0.0514848	0.0257424
ENSG00000009790	0.4076	0.39074	0.46394	0.50424	0.44163	0.0521715	0.0260857
ENSG00000009830	0.86972	0.77034	0.72478	0.78378	0.787155	0.0605578	0.0302789
ENSG00000009844	0.69086	0.66916	0.61248	0.62936	0.650465	0.0359144	0.0179572
ENSG00000009950	0.66654	0.77214	0.767475	0.810566	0.75418	0.0615343	0.0307672
ENSG00000009954	0.40276	0.42622	0.47274	0.55716	0.46472	0.0681439	0.0340719
ENSG00000010017	0.55182	0.54178	0.59116	0.60298	0.571935	0.0297059	0.014853
ENSG00000010030	0.30098	0.4007	0.45452	0.40354	0.389935	0.0642526	0.0321263
ENSG00000010072	0.7733	0.63744	0.605717	0.58558	0.650509	0.0845981	0.042299
ENSG00000010165	0.53254	0.54258	0.52898	0.605778	0.552469	0.0360024	0.0180012
ENSG00000010219	0.847051	0.79584	0.71436	0.72346	0.770178	0.0628918	0.0314459
ENSG00000010244	0.4281	0.45596	0.46686	0.56124	0.47804	0.057818	0.028909
ENSG00000010256	0.64934	0.615596	0.660667	0.72962	0.663806	0.0478707	0.0239353
ENSG00000010270	0.847616	0.83884	0.819131	0.73574	0.810332	0.0511345	0.0255672
ENSG00000010278	0.86958	0.79596	0.76358	0.74216	0.79282	0.0557476	0.0278738
ENSG00000010282	0.450162	0.3302	0.3297	0.2719	0.34549	0.074955	0.0374775
ENSG00000010292	0.4816	0.4727	0.46458	0.50122	0.480025	0.0157471	0.00787354
ENSG00000010295	0.445192	0.48428	0.5702	0.54708	0.511688	0.057298	0.028649
ENSG00000010310	0.50048	0.3866	0.46318	0.45164	0.450475	0.0474106	0.0237053
ENSG00000010318	0.40342	0.41346	0.39732	0.5035	0.429425	0.0498296	0.0249148
ENSG00000010319	0.27414	0.31156	0.42762	0.4709	0.371055	0.0932752	0.0466376
ENSG00000010322	0.42088	0.43088	0.53088	0.59306	0.493925	0.0826714	0.0413357
ENSG00000010327	0.63688	0.72944	0.66634	0.64548	0.669535	0.0418083	0.0209042
ENSG00000010361	0.41488	0.3987	0.51368	0.59634	0.4809	0.0922251	0.0461125
ENSG00000010379	0.1927	0.24728	0.456121	0.39266	0.32219	0.122859	0.0614293
ENSG00000010404	0.76022	0.6796	0.63266	0.64422	0.679175	0.057602	0.028801
ENSG00000010438	0.87532	0.752	0.73186	0.78382	0.78575	0.063429	0.0317145
ENSG00000010539	0.5531	0.48903	0.48718	0.4614	0.497678	0.0390414	0.0195207
ENSG00000010610	0.40518	0.47938	0.54508	0.5564	0.49651	0.0697148	0.0348574
ENSG00000010626	0.794586	0.80038	0.66902	0.66104	0.731256	0.0765776	0.0382888
ENSG00000010671	0.4048	0.49916	0.50998	0.54378	0.48943	0.0595347	0.0297673
ENSG00000010704	0.659313	0.74232	0.75754	0.725	0.721043	0.0432473	0.0216236
ENSG00000010803	0.41078	0.42806	0.46108	0.48416	0.44602	0.0328932	0.0164466
ENSG00000010810	0.40176	0.41968	0.544525	0.585051	0.487754	0.0907719	0.045386
ENSG00000010818	0.66138	0.53882	0.459899	0.42848	0.522145	0.103782	0.051891
ENSG00000010932	0.16562	0.32626	0.35566	0.34156	0.297275	0.0885873	0.0442937
ENSG00000011007	0.77584	0.711354	0.6343	0.6832	0.701173	0.059087	0.0295435
ENSG00000011009	0.77952	0.76606	0.67094	0.73066	0.736795	0.0484987	0.0242494
ENSG00000011021	0.57384	0.578889	0.56826	0.52322	0.561052	0.0255923	0.0127962
ENSG00000011028	0.67434	0.69732	0.71326	0.70814	0.698265	0.0172787	0.00863937
ENSG00000011052	0.55508	0.5517	0.6139	0.68348	0.60104	0.0619368	0.0309684
ENSG00000011083	0.3568	0.51226	0.41532	0.4002	0.421145	0.0656121	0.0328061
ENSG00000011105	0.79966	0.79606	0.70698	0.71988	0.755645	0.0490514	0.0245257
ENSG00000011114	0.81982	0.71332	0.69896	0.71026	0.73559	0.0564919	0.028246
ENSG00000011132	0.53794	0.47538	0.47868	0.52236	0.50359	0.0313504	0.0156752
ENSG00000011143	0.78266	0.63252	0.61992	0.63538	0.66762	0.0769868	0.0384934
ENSG00000011198	0.76694	0.743475	0.7699	0.73648	0.754199	0.0167115	0.00835577
ENSG00000011201	0.55292	0.595636	0.60934	0.57318	0.582769	0.0248629	0.0124315
ENSG00000011243	0.50294	0.47258	0.5371	0.61976	0.533095	0.0635039	0.031752
ENSG00000011258	0.46874	0.42012	0.45196	0.45122	0.44801	0.0202771	0.0101386
ENSG00000011260	0.60218	0.5871	0.57158	0.62402	0.59622	0.0223507	0.0111754
ENSG00000011275	0.7762	0.77518	0.69094	0.68598	0.732075	0.0504047	0.0252023
ENSG00000011295	0.77712	0.76408	0.78106	0.77014	0.7731	0.00751984	0.00375992
ENSG00000011304	0.6441	0.59052	0.52154	0.60488	0.59026	0.0511045	0.0255522
ENSG00000011332	0.50078	0.46354	0.49486	0.50968	0.492215	0.0200635	0.0100318
ENSG00000011347	0.7154	0.6236	0.67114	0.68726	0.67435	0.0384605	0.0192303
ENSG00000011376	0.64834	0.550735	0.59428	0.652869	0.611556	0.0485026	0.0242513
ENSG00000011405	0.8207	0.806444	0.79122	0.76334	0.795426	0.0245451	0.0122725
ENSG00000011422	0.88646	0.65082	0.60156	0.603394	0.685558	0.135861	0.0679307
ENSG00000011426	0.86548	0.64002	0.67778	0.67548	0.71469	0.102002	0.0510008
ENSG00000011451	0.65692	0.6338	0.63878	0.70024	0.657435	0.0302167	0.0151084
ENSG00000011454	0.76128	0.66596	0.63524	0.71368	0.69404	0.0552355	0.0276177
ENSG00000011465	0.5881	0.60304	0.66168	0.6955	0.63708	0.0502521	0.025126
ENSG00000011478	0.79334	0.66138	0.57834	0.64312	0.669045	0.0901989	0.0450994
ENSG00000011485	0.41402	0.42998	0.46526	0.560061	0.46733	0.0654223	0.0327111
ENSG00000011523	0.3874	0.3724	0.41384	0.43658	0.402555	0.0284256	0.0142128
ENSG00000011566	0.90036	0.75804	0.76472	0.70062	0.780935	0.084656	0.042328
ENSG00000011590	0.3023	0.28682	0.41142	0.50316	0.375925	0.101339	0.0506697
ENSG00000011600	0.402	0.56754	0.6212	0.63014	0.55522	0.105821	0.0529107
ENSG00000011638	0.89978	0.86628	0.76846	0.7605	0.823755	0.0698735	0.0349367
ENSG00000011677	0.47384	0.47686	0.4983	0.529131	0.494533	0.0255067	0.0127533
ENSG00000012048	0.438	0.45264	0.44292	0.49926	0.458205	0.0280378	0.0140189
ENSG00000012061	0.75038	0.79152	0.731737	0.68566	0.739824	0.0439053	0.0219527
ENSG00000012124	0.49058	0.4147	0.47338	0.52368	0.475585	0.0456429	0.0228215
ENSG00000012171	0.79616	0.66688	0.71244	0.68682	0.715575	0.0568678	0.0284339
ENSG00000012174	0.74086	0.73642	0.76042	0.72968	0.741845	0.0132088	0.00660441
ENSG00000012211	0.59024	0.5597	0.54492	0.58166	0.56913	0.0206372	0.0103186
ENSG00000012223	0.09992	0.20732	0.313677	0.37694	0.249464	0.12181	0.0609049
ENSG00000012232	0.52018	0.49774	0.57856	0.66796	0.56611	0.0759659	0.0379829
ENSG00000012504	0.58706	0.76008	0.68406	0.60798	0.659795	0.0787846	0.0393923
ENSG00000012660	0.51174	0.53658	0.62892	0.618848	0.574022	0.0586065	0.0293032
ENSG00000012779	0.44526	0.5698	0.52434	0.58446	0.530965	0.0626075	0.0313038
ENSG00000012817	0.46492	0.575	0.6162	0.60266	0.564695	0.068691	0.0343455
ENSG00000012822	0.70912	0.7583	0.75444	0.73018	0.73801	0.0229316	0.0114658
ENSG00000012963	0.3876	0.434	0.45528	0.5648	0.46042	0.0751052	0.0375526
ENSG00000012983	0.85306	0.804545	0.78118	0.78112	0.804976	0.0338999	0.01695
ENSG00000013016	0.6413	0.60438	0.58464	0.62244	0.61319	0.0242793	0.0121396
ENSG00000013275	0.70142	0.73746	0.66454	0.66766	0.69277	0.0341539	0.0170769
ENSG00000013288	0.73904	0.76924	0.69854	0.64996	0.714195	0.0516993	0.0258496
ENSG00000013293	0.29506	0.37414	0.4303	0.43004	0.382385	0.0639283	0.0319641
ENSG00000013297	0.85686	0.8101	0.76626	0.74998	0.7958	0.0479753	0.0239877
ENSG00000013306	0.83008	0.78182	0.72194	0.75274	0.771645	0.0459934	0.0229967
ENSG00000013364	0.8619	0.8615	0.77588	0.76034	0.814905	0.0544056	0.0272028
ENSG00000013374	0.72874	0.75754	0.6858	0.70464	0.71918	0.0310297	0.0155148
ENSG00000013375	0.84028	0.771212	0.7843	0.7979	0.798423	0.0299565	0.0149782
ENSG00000013392	0.57736	0.5617	0.553	0.53078	0.55571	0.0194375	0.00971876
ENSG00000013441	0.66722	0.60462	0.6351	0.6141	0.63026	0.027737	0.0138685
ENSG00000013503	0.64612	0.58186	0.56632	0.54998	0.58607	0.0420962	0.0210481
ENSG00000013523	0.623	0.56124	0.56238	0.64092	0.596885	0.0411592	0.0205796
ENSG00000013561	0.78488	0.82088	0.83654	0.74352	0.796455	0.0413903	0.0206952
ENSG00000013563	0.79724	0.7825	0.75882	0.77818	0.779185	0.01584	0.00791999
ENSG00000013573	0.4165	0.40304	0.47384	0.5217	0.45377	0.054711	0.0273555
ENSG00000013583	0.8885	0.91744	0.86246	0.83112	0.87488	0.0368151	0.0184075
ENSG00000013588	0.76522	0.75436	0.70302	0.65626	0.719715	0.0502535	0.0251267
ENSG00000013619	0.65382	0.60984	0.60796	0.66446	0.63402	0.0293396	0.0146698
ENSG00000013725	0.392242	0.46606	0.47786	0.50942	0.461396	0.0496029	0.0248014
ENSG00000013810	0.42758	0.43032	0.45578	0.52838	0.460515	0.0469912	0.0234956
ENSG00000014123	0.72154	0.72238	0.7008	0.67236	0.70427	0.0234983	0.0117492
ENSG00000014138	0.38944	0.44834	0.4545	0.51402	0.451575	0.050922	0.025461
ENSG00000014164	0.55932	0.44618	0.55238	0.5675	0.531345	0.057112	0.028556
ENSG00000014216	0.80568	0.72786	0.6836	0.733293	0.737608	0.0505447	0.0252724
ENSG00000014257	0.4881	0.46452	0.55838	0.62764	0.53466	0.0737007	0.0368503
ENSG00000014641	0.74696	0.71178	0.7314	0.71784	0.726995	0.0156345	0.00781726
ENSG00000014824	0.81008	0.76898	0.76832	0.74734	0.77368	0.0262652	0.0131326
ENSG00000014914	0.67194	0.77084	0.7609	0.73704	0.73518	0.0444819	0.0222409
ENSG00000014919	0.66964	0.6754	0.61184	0.6892	0.66152	0.0341217	0.0170609
ENSG00000015133	0.427717	0.40536	0.44296	0.46122	0.434314	0.0236681	0.0118341
ENSG00000015153	0.51828	0.53474	0.57038	0.54606	0.542365	0.0218839	0.010942
ENSG00000015171	0.86556	0.82426	0.78846	0.82884	0.82678	0.0315325	0.0157663
ENSG00000015285	0.40462	0.38508	0.43244	0.49714	0.42982	0.0489066	0.0244533
ENSG00000015413	NA	NA	NA	NA	#DIV/0!	#DIV/0!	#DIV/0!
ENSG00000015475	0.76454	0.71162	0.62716	0.64144	0.68619	0.0639597	0.0319798
ENSG00000015479	0.415515	0.45106	0.48342	0.53954	0.472384	0.052664	0.026332
ENSG00000015520	0.46008	0.47652	0.50982	0.59036	0.509195	0.0579312	0.0289656
ENSG00000015532	0.78076	0.696788	0.6153	0.63364	0.681622	0.0747423	0.0373711
ENSG00000015568	0.53862	0.53202	0.5768	0.59616	0.5609	0.0306949	0.0153474
ENSG00000015592	0.757758	0.6152	0.65112	0.61176	0.658959	0.0682281	0.034114
ENSG00000015676	0.83914	0.72682	0.664	0.678	0.72699	0.0794678	0.0397339
ENSG00000016082	0.555838	0.50376	0.56188	0.54676	0.54206	0.0262784	0.0131392
ENSG00000016391	0.26896	0.42438	0.46662	0.56102	0.430245	0.121755	0.0608773
ENSG00000016402	0.59596	0.69946	0.71314	0.728	0.68414	0.0599308	0.0299654
ENSG00000016490	0.54448	0.79042	0.769091	0.73732	0.710328	0.112697	0.0563486
ENSG00000016602	0.32978	0.39126	0.37576	0.39166	0.372115	0.0291781	0.014589
ENSG00000016864	0.66904	0.62684	0.69598	0.73652	0.682095	0.0461101	0.023055
ENSG00000017260	0.82486	0.72906	0.66052	0.70312	0.72939	0.0696367	0.0348184
ENSG00000017373	0.63954	0.54706	0.58304	0.63748	0.60178	0.0448916	0.0224458
ENSG00000017427	0.33174	0.423	0.55322	0.536485	0.461111	0.10385	0.0519251
ENSG00000017483	0.39656	0.45618	0.51758	0.54784	0.47954	0.0671895	0.0335948
ENSG00000017621	0.31388	0.41584	0.44422	0.42434	0.39957	0.0583514	0.0291757
ENSG00000017797	0.55714	0.52706	0.48828	0.5556	0.53202	0.0322739	0.016137
ENSG00000018189	0.3724	0.43238	0.55338	0.56536	0.48088	0.0940094	0.0470047
ENSG00000018236	0.74526	0.63976	0.667	0.68862	0.68516	0.044777	0.0223885
ENSG00000018280	0.1993	0.38398	0.36648	0.30066	0.312605	0.0836214	0.0418107
ENSG00000018408	0.852465	0.69906	0.739	0.71102	0.750386	0.0700803	0.0350401
ENSG00000018510	0.80332	0.66652	0.6525	0.66698	0.69733	0.0709788	0.0354894
ENSG00000018607	0.26208	0.11078	0.0986	0.09012	0.140395	0.0815653	0.0407826
ENSG00000018610	0.70122	0.65378	0.59584	0.59188	0.63568	0.0520537	0.0260269
ENSG00000018625	0.08294	0.24276	0.33266	0.368707	0.256767	0.127413	0.0637066
ENSG00000018699	0.76016	0.65754	0.64654	0.64608	0.67758	0.0553076	0.0276538
ENSG00000018869	0.24362	0.24228	0.29284	0.370566	0.287326	0.0602733	0.0301366
ENSG00000019102	0.67948	0.70504	0.69	0.73436	0.70222	0.0238563	0.0119281
ENSG00000019144	0.84962	0.77258	0.7886	0.73784	0.78716	0.0467203	0.0233602
ENSG00000019169	0.410242	0.51848	0.52824	0.57178	0.507186	0.0686568	0.0343284
ENSG00000019186	0.78412	0.84616	0.79278	0.75116	0.793555	0.039388	0.019694
ENSG00000019485	0.65656	0.55622	0.5123	0.496505	0.555396	0.0720191	0.0360095
ENSG00000019505	0.712525	0.69306	0.66582	0.6633	0.683676	0.023483	0.0117415
ENSG00000019549	0.81126	0.72372	0.74432	0.77598	0.76382	0.0382391	0.0191195
ENSG00000019582	0.4088	0.46416	0.51398	0.52028	0.476805	0.0518222	0.0259111
ENSG00000019991	0.41546	0.48466	0.59192	0.61934	0.527845	0.0948196	0.0474098
ENSG00000019995	0.67336	0.62422	0.60808	0.62352	0.632295	0.028372	0.014186
ENSG00000020129	0.60292	0.60656	0.66048	0.7057	0.643915	0.04888	0.02444
ENSG00000020181	0.69332	0.6249	0.68564	0.65068	0.663635	0.0317996	0.0158998
ENSG00000020219	0.02418	0.01466	0.02958	0.02718	0.0239	0.00654413	0.00327206
ENSG00000020256	0.75288	0.65286	0.61764	0.68738	0.67769	0.0576483	0.0288241
ENSG00000020426	0.87426	0.77952	0.7378	0.76614	0.78943	0.0591676	0.0295838
ENSG00000020577	0.7985	0.73454	0.69172	0.6562	0.72024	0.0612199	0.03061
ENSG00000020633	0.36932	0.44948	0.510848	0.585	0.478662	0.0915624	0.0457812
ENSG00000020922	0.46568	0.49616	0.47418	0.533354	0.492343	0.0302062	0.0151031
ENSG00000021300	0.77782	0.65514	0.67606	0.71146	0.70512	0.0537524	0.0268762
ENSG00000021355	0.8508	0.894626	0.8014	0.7765	0.830832	0.0525568	0.0262784
ENSG00000021461	0.0356566	0.0697	0.07172	0.10752	0.0711491	0.0293541	0.014677
ENSG00000021488	0.52342	0.57052	0.49602	0.46706	0.514255	0.0440062	0.0220031
ENSG00000021574	0.45432	0.426323	0.47194	0.47856	0.457786	0.0233368	0.0116684
ENSG00000021645	0.66904	0.61594	0.62452	0.56208	0.617895	0.0438894	0.0219447
ENSG00000021762	0.698364	0.65308	0.66642	0.69098	0.677211	0.0211011	0.0105506
ENSG00000021776	0.686283	0.62144	0.581434	0.64602	0.633794	0.0439648	0.0219824
ENSG00000021826	0.82444	0.877898	0.83176	0.84422	0.844579	0.0236656	0.0118328
ENSG00000021852	0.48608	0.37214	0.34488	0.30442	0.37688	0.0779349	0.0389675
ENSG00000022267	0.48376	0.551184	0.61664	0.60168	0.563316	0.0599767	0.0299883
ENSG00000022277	0.81778	0.783677	0.70232	0.72174	0.756379	0.0536578	0.0268289
ENSG00000022355	0.43496	0.3199	0.31622	0.30188	0.34324	0.0616389	0.0308194
ENSG00000022556	0.7781	0.708768	0.695	0.72996	0.727957	0.0363901	0.0181951
ENSG00000022567	0.71228	0.700687	0.74646	0.71092	0.717587	0.0199322	0.0099661
ENSG00000022840	0.73072	0.67084	0.64288	0.71042	0.688715	0.039395	0.0196975
ENSG00000022976	0.66392	0.567	0.5605	0.5994	0.597705	0.0473086	0.0236543
ENSG00000023041	0.66154	0.70388	0.67618	0.69136	0.68324	0.0183728	0.00918639
ENSG00000023171	0.88516	0.89194	0.7766	0.72912	0.820705	0.0807505	0.0403753
ENSG00000023191	0.82534	0.79974	0.73044	0.77064	0.78154	0.0407419	0.0203709
ENSG00000023228	0.73656	0.70906	0.73436	0.7621	0.73552	0.0216722	0.0108361
ENSG00000023287	0.77586	0.79124	0.76312	0.69246	0.75567	0.0436802	0.0218401
ENSG00000023318	0.75288	0.67876	0.69156	0.64968	0.69322	0.0434622	0.0217311
ENSG00000023330	0.81994	0.82806	0.75832	0.7636	0.79248	0.0366103	0.0183052
ENSG00000023445	0.74516	0.68684	0.67488	0.67284	0.69493	0.0340513	0.0170256
ENSG00000023516	0.57298	0.51096	0.50116	0.47852	0.515905	0.0404024	0.0202012
ENSG00000023572	NA	NA	NA	NA	#DIV/0!	#DIV/0!	#DIV/0!
ENSG00000023608	0.82188	0.7687	0.70056	0.69604	0.746795	0.060087	0.0300435
ENSG00000023697	0.88452	0.86192	0.78978	0.73666	0.81822	0.0677403	0.0338702
ENSG00000023734	0.8386	0.71728	0.7227	0.71978	0.74959	0.0593813	0.0296907
ENSG00000023839	0.74546	0.89326	0.82734	0.7831	0.81229	0.063511	0.0317555
ENSG00000023892	0.3933	0.48606	0.52506	0.57206	0.49412	0.0758542	0.0379271
ENSG00000023902	0.387556	0.42342	0.506727	0.52624	0.460986	0.0662158	0.0331079
ENSG00000023909	NA	NA	NA	NA	#DIV/0!	#DIV/0!	#DIV/0!
ENSG00000024048	0.64106	0.59482	0.58842	0.6201	0.6111	0.0242076	0.0121038
ENSG00000024422	0.81618	0.74288	0.69486	0.73948	0.74835	0.0502351	0.0251175
ENSG00000024526	0.75262	0.67828	0.6957	0.72094	0.711885	0.032314	0.016157
ENSG00000024862	0.37622	0.50404	0.46938	0.47462	0.456065	0.0553727	0.0276863
ENSG00000025039	0.43838	0.47044	0.53192	0.58248	0.505805	0.0641817	0.0320908
ENSG00000025156	0.44528	0.42596	0.45956	0.51296	0.46094	0.0373132	0.0186566
ENSG00000025293	0.74788	0.72458	0.5988	0.61462	0.67147	0.0756571	0.0378286
ENSG00000025423	0.20806	0.2441	0.24714	0.33424	0.258385	0.0535945	0.0267972
ENSG00000025434	0.87986	0.90944	0.8703	0.8381	0.874425	0.0293945	0.0146973
ENSG00000025708	0.74228	0.8555	0.76004	0.72108	0.769725	0.0593597	0.0296798
ENSG00000025770	0.4263	0.45316	0.52642	0.58816	0.49851	0.0732279	0.036614
ENSG00000025772	0.85126	0.6715	0.62288	0.65774	0.700845	0.102343	0.0511716
ENSG00000025796	0.67404	0.76232	0.76502	0.69978	0.72529	0.0455595	0.0227798
ENSG00000025800	0.76238	0.72322	0.65624	0.688586	0.707606	0.0456224	0.0228112
ENSG00000026025	0.68276	0.58312	0.6327	0.65232	0.637725	0.0418255	0.0209128
ENSG00000026036	0.6217	0.48416	0.484	0.47242	0.51557	0.0709665	0.0354833
ENSG00000026103	0.7221	0.5988	0.61046	0.62256	0.63848	0.0565844	0.0282922
ENSG00000026297	0.74634	0.72386	0.70208	0.69762	0.717475	0.0223993	0.0111996
ENSG00000026508	0.87044	0.59188	0.63576	0.6151	0.678295	0.129345	0.0646723
ENSG00000026559	0.69406	0.58198	0.57796	0.60398	0.614495	0.0542623	0.0271311
ENSG00000026652	0.59174	0.613	0.550182	0.58124	0.58404	0.0261546	0.0130773
ENSG00000026751	0.4487	0.48192	0.5804	0.6181	0.53228	0.0800049	0.0400025
ENSG00000026950	0.66054	0.7532	0.65658	0.6265	0.674205	0.0548129	0.0274064
ENSG00000027001	0.83476	0.75952	0.7494	0.75918	0.775715	0.039642	0.019821
ENSG00000027075	0.46392	0.6776	0.64356	0.65272	0.60945	0.0980802	0.0490401
ENSG00000027644	0.39498	0.3593	0.31418	0.3006	0.342265	0.043181	0.0215905
ENSG00000027697	0.77702	0.87634	0.773469	0.741	0.791957	0.0585435	0.0292717
ENSG00000027847	0.80262	0.72668	0.69836	0.63604	0.715925	0.0690937	0.0345469
ENSG00000027869	0.57148	0.61918	0.54176	0.4972	0.557405	0.0512629	0.0256315
ENSG00000028116	0.69798	0.70542	0.69654	0.71202	0.70299	0.00716818	0.00358409
ENSG00000028137	0.47678	0.48384	0.5859	0.60438	0.537725	0.0667872	0.0333936
ENSG00000028203	0.83204	0.75302	0.67574	0.65142	0.728055	0.0817433	0.0408717
ENSG00000028277	0.39332	0.4158	0.45524	0.53372	0.44952	0.0616923	0.0308462
ENSG00000028310	0.763677	0.69508	0.63446	0.64382	0.684259	0.0592721	0.029636
ENSG00000028528	0.43942	0.49614	0.57264	0.62846	0.534165	0.0832554	0.0416277
ENSG00000028839	0.50128	0.5465	0.60812	0.66894	0.58121	0.0730623	0.0365311
ENSG00000029153	0.84762	0.64682	0.63476	0.62162	0.687705	0.107106	0.0535528
ENSG00000029363	0.53518	0.52198	0.5463	0.55978	0.54081	0.0160859	0.00804294
ENSG00000029364	0.71514	0.70438	0.71426	0.7667	0.72512	0.028146	0.014073
ENSG00000029534	0.65482	0.70978	0.68462	0.69234	0.68539	0.0229368	0.0114684
ENSG00000029559	0.2294	0.31228	0.4322	0.39872	0.34315	0.0911225	0.0455613
ENSG00000029639	0.6479	0.56882	0.57838	0.569859	0.59124	0.0380156	0.0190078
ENSG00000029725	0.46696	0.48522	0.61044	0.66666	0.55732	0.0968509	0.0484255
ENSG00000029993	0.62404	0.59582	0.58136	0.61862	0.60496	0.019926	0.00996302
ENSG00000030066	0.39432	0.43268	0.46618	0.54614	0.45983	0.0645973	0.0322986
ENSG00000030110	0.6618	0.7103	0.68244	0.72844	0.695745	0.0294963	0.0147482
ENSG00000030304	0.16486	0.28832	0.37388	0.423	0.312515	0.113078	0.0565391
ENSG00000030419	0.45708	0.43158	0.45058	0.45858	0.449455	0.0124122	0.0062061
ENSG00000030582	0.6955	0.72314	0.69434	0.70288	0.703965	0.0133311	0.00666555
ENSG00000031003	0.47272	0.53252	0.5649	0.52016	0.522575	0.0382172	0.0191086
ENSG00000031081	0.3821	0.34552	0.43666	0.46086	0.406285	0.0522123	0.0261061
ENSG00000031544	0.28142	0.401111	0.4151	0.42728	0.381228	0.0673921	0.033696
ENSG00000031691	0.67674	0.52516	0.55502	0.50424	0.56529	0.0771667	0.0385833
ENSG00000031698	0.86448	0.776929	0.76316	0.77046	0.793757	0.0474828	0.0237414
ENSG00000031823	0.4124	0.41942	0.45498	0.58936	0.46904	0.0823505	0.0411753
ENSG00000032219	0.408162	0.37122	0.42114	0.48302	0.420885	0.0465092	0.0232546
ENSG00000032389	0.61476	0.5995	0.498343	0.59798	0.577646	0.0534085	0.0267043
ENSG00000032444	0.78202	0.65974	0.62656	0.65246	0.680195	0.0693606	0.0346803
ENSG00000032742	0.74732	0.67198	0.69088	0.61652	0.681675	0.0539542	0.0269771
ENSG00000033011	0.79434	0.731616	0.73864	0.78038	0.761244	0.0308236	0.0154118
ENSG00000033030	0.44916	0.5262	0.59786	0.64506	0.55457	0.0855932	0.0427966
ENSG00000033050	0.64694	0.61252	0.61272	0.6622	0.633595	0.0250084	0.0125042
ENSG00000033100	0.78858	0.7167	0.77534	0.76862	0.76231	0.0315171	0.0157585
ENSG00000033122	0.2497	0.39384	0.38276	0.4016	0.356975	0.0719333	0.0359667
ENSG00000033170	0.78518	0.64188	0.62418	0.65276	0.676	0.0737334	0.0368667
ENSG00000033178	0.59622	0.55024	0.51272	0.56228	0.555365	0.0344568	0.0172284
ENSG00000033327	0.50436	0.50954	0.56374	0.53018	0.526955	0.0269404	0.0134702
ENSG00000033627	0.8289	0.77368	0.77028	0.73388	0.776685	0.0391949	0.0195975
ENSG00000033800	0.49448	0.51164	0.509636	0.58886	0.526154	0.0425001	0.02125
ENSG00000033867	0.71126	0.67772	0.62894	0.63938	0.664325	0.0376682	0.0188341
ENSG00000034053	0.75818	0.75606	0.73892	0.68942	0.735645	0.0320004	0.0160002
ENSG00000034063	0.37146	0.4096	0.41108	0.47816	0.417575	0.0443581	0.022179
ENSG00000034152	0.830485	0.74238	0.68254	0.72126	0.744166	0.062654	0.031327
ENSG00000034239	0.26116	0.26848	0.34394	0.37656	0.312535	0.0567618	0.0283809
ENSG00000034510	0.88446	0.79172	0.71956	0.70708	0.775705	0.0815389	0.0407695
ENSG00000034533	0.48244	0.41866	0.44064	0.4769	0.45466	0.0303255	0.0151627
ENSG00000034677	0.73186	0.66804	0.68158	0.6647	0.686545	0.0310791	0.0155396
ENSG00000034693	0.64164	0.653071	0.62294	0.64034	0.639498	0.0124323	0.00621613
ENSG00000034713	0.65222	0.6161	0.62138	0.655859	0.63639	0.0205475	0.0102737
ENSG00000034971	0.35692	0.51952	0.62096	0.62716	0.53114	0.126194	0.0630972
ENSG00000035115	0.88132	0.85438	0.81514	0.79002	0.835215	0.0405732	0.0202866
ENSG00000035141	0.69916	0.64554	0.622646	0.65878	0.656532	0.0321001	0.0160501
ENSG00000035403	0.84418	0.6947	0.671394	0.69326	0.725883	0.079582	0.039791
ENSG00000035499	0.56264	0.51584	0.47376	0.48528	0.50938	0.0396987	0.0198493
ENSG00000035664	0.45004	0.50558	0.5476	0.58976	0.523245	0.0596893	0.0298446
ENSG00000035681	0.51866	0.60772	0.62928	0.63824	0.598475	0.05473	0.027365
ENSG00000035687	0.750082	0.74326	0.7453	0.71564	0.73857	0.015552	0.00777599
ENSG00000035720	0.36554	0.311051	0.393293	0.46442	0.383576	0.0638107	0.0319053
ENSG00000035862	0.8593	0.716	0.7636	0.71938	0.76457	0.066773	0.0333865
ENSG00000035928	0.39038	0.42644	0.47974	0.5316	0.45704	0.061791	0.0308955
ENSG00000036054	0.76664	0.80788	0.7767	0.71516	0.766595	0.0385233	0.0192616
ENSG00000036257	0.71372	0.65066	0.64412	0.64016	0.662165	0.0346416	0.0173208
ENSG00000036448	0.4553	0.4582	0.51212	0.55562	0.49531	0.0479508	0.0239754
ENSG00000036473	0.3388	0.52026	0.37512	0.418	0.413045	0.0784649	0.0392325
ENSG00000036530	0.14738	0.21394	0.25758	0.23608	0.213745	0.0476959	0.023848
ENSG00000036549	0.749091	0.77496	0.74762	0.74288	0.753638	0.0144598	0.00722988
ENSG00000036565	0.43424	0.40136	0.46886	0.49114	0.4489	0.0394021	0.0197011
ENSG00000036672	0.46842	0.48274	0.48248	0.46644	0.47502	0.00880201	0.00440101
ENSG00000036828	0.3225	0.33664	0.35406	0.372141	0.346335	0.0215077	0.0107539
ENSG00000037042	0.809717	0.69596	0.72198	0.69782	0.731369	0.0535597	0.0267798
ENSG00000037241	0.80744	0.65524	0.65194	0.66128	0.693975	0.0757421	0.0378711
ENSG00000037280	0.4645	0.44312	0.57816	0.55374	0.50988	0.0660861	0.033043
ENSG00000037474	0.7725	0.76032	0.68934	0.68768	0.72746	0.0452547	0.0226274
ENSG00000037637	0.55786	0.519273	0.50378	0.515515	0.524107	0.0234495	0.0117248
ENSG00000037749	0.76856	0.76566	0.73444	0.71678	0.74636	0.0250492	0.0125246
ENSG00000037757	0.48308	0.48266	0.53792	0.63314	0.5342	0.0708816	0.0354408
ENSG00000037897	0.72444	0.687	0.64664	0.6695	0.681895	0.0328263	0.0164131
ENSG00000037965	0.46292	0.42654	0.466727	0.48192	0.459527	0.023473	0.0117365
ENSG00000038002	0.7238	0.72342	0.77096	0.75032	0.742125	0.0229804	0.0114902
ENSG00000038210	0.48622	0.48742	0.56782	0.61842	0.53997	0.0647575	0.0323787
ENSG00000038219	0.5556	0.53828	0.54858	0.49264	0.533775	0.0283308	0.0141654
ENSG00000038274	0.70712	0.67346	0.63286	0.59838	0.652955	0.0473869	0.0236934
ENSG00000038295	0.36474	0.32536	0.4042	0.43936	0.383415	0.0492646	0.0246323
ENSG00000038358	0.41948	0.4416	0.42096	0.55678	0.459705	0.0654995	0.0327498
ENSG00000038382	0.86262	0.70668	0.65974	0.62848	0.71438	0.103921	0.0519605
ENSG00000038427	0.73026	0.673939	0.69988	0.6889	0.698245	0.0238448	0.0119224
ENSG00000038532	0.49318	0.4293	0.44706	0.47706	0.46165	0.0288155	0.0144078
ENSG00000038945	0.20504	0.30482	0.38854	0.4079	0.326575	0.0925517	0.0462759
ENSG00000039068	0.78486	0.68718	0.657778	0.69694	0.706689	0.0547073	0.0273536
ENSG00000039123	0.62268	0.61236	0.593354	0.59188	0.605068	0.0149945	0.00749727
ENSG00000039139	0.40866	0.49358	0.51136	0.49538	0.477245	0.0464164	0.0232082
ENSG00000039319	0.76704	0.79508	0.81306	0.72996	0.776285	0.0362267	0.0181134
ENSG00000039523	0.79974	0.75918	0.6534	0.64646	0.714695	0.0766478	0.0383239
ENSG00000039537	0.70932	0.465778	0.38634	0.33242	0.473464	0.166504	0.0832522
ENSG00000039560	0.88902	0.70456	0.66806	0.65704	0.72967	0.108157	0.0540785
ENSG00000039600	0.2317	0.39088	0.45614	0.4181	0.374205	0.0987013	0.0493507
ENSG00000039650	0.57628	0.59796	0.63842	0.70596	0.629655	0.0570168	0.0285084
ENSG00000039987	0.59834	0.483	0.44314	0.33098	0.463865	0.110359	0.0551797
ENSG00000040199	0.55656	0.42344	0.45402	0.4637	0.47443	0.0573789	0.0286895
ENSG00000040275	0.60722	0.56094	0.6019	0.6413	0.60284	0.0329386	0.0164693
ENSG00000040341	0.53346	0.59746	0.59476	0.63668	0.59059	0.042633	0.0213165
ENSG00000040487	0.84528	0.7945	0.777333	0.72886	0.786493	0.0480468	0.0240234
ENSG00000040531	NA	NA	NA	NA	#DIV/0!	#DIV/0!	#DIV/0!
ENSG00000040608	0.731	0.63594	0.58254	0.60442	0.638475	0.0654619	0.0327309
ENSG00000040633	0.62956	0.64836	0.693327	0.7063	0.669387	0.0363501	0.0181751
ENSG00000040731	0.41088	0.44494	0.50234	0.51688	0.46876	0.0495333	0.0247666
ENSG00000040933	0.52082	0.5786	0.63704	0.63892	0.593845	0.0561623	0.0280812
ENSG00000041353	0.6285	0.7914	0.77766	0.74108	0.73466	0.0738909	0.0369454
ENSG00000041357	0.47184	0.58784	0.64596	0.697	0.60066	0.0967684	0.0483842
ENSG00000041515	0.2932	0.3992	0.40664	0.40494	0.375995	0.0552884	0.0276442
ENSG00000041802	0.7718	0.76658	0.73268	0.73836	0.752355	0.0196928	0.00984642
ENSG00000041880	0.7847	0.7457	0.68884	0.66436	0.7209	0.054498	0.027249
ENSG00000041982	0.62058	0.52712	0.62688	0.65594	0.60763	0.055839	0.0279195
ENSG00000041988	0.78562	0.64512	0.60896	0.6243	0.666	0.0811118	0.0405559
ENSG00000042062	0.58646	0.77056	0.690889	0.68494	0.683212	0.0753935	0.0376968
ENSG00000042088	0.4002	0.4257	0.37198	0.46104	0.41473	0.0378755	0.0189377
ENSG00000042286	0.82592	0.80618	0.80894	0.80612	0.81179	0.0095114	0.0047557
ENSG00000042304	0.06284	0.06538	0.03674	0.0432	0.05204	0.0142224	0.00711121
ENSG00000042317	0.64842	0.59062	0.56526	0.52778	0.58302	0.0506682	0.0253341
ENSG00000042429	0.72826	0.63908	0.61114	0.64094	0.654855	0.0507995	0.0253998
ENSG00000042445	0.86122	0.87006	0.85392	0.87884	0.86601	0.0108031	0.00540157
ENSG00000042493	0.69022	0.76292	0.72792	0.72182	0.72572	0.0298001	0.0149001
ENSG00000042753	0.621212	0.64156	0.67068	0.71154	0.661248	0.039195	0.0195975
ENSG00000042781	0.6596	0.52566	0.45272	0.41642	0.5136	0.107412	0.0537058
ENSG00000042813	0.05618	0.08086	0.15002	0.13572	0.105695	0.0444774	0.0222387
ENSG00000042832	0.33026	0.38596	0.4684	0.50216	0.421695	0.0780882	0.0390441
ENSG00000042980	0.54122	0.64074	0.60158	0.53892	0.580615	0.0494806	0.0247403
ENSG00000043039	0.59682	0.60994	0.63982	0.64686	0.62336	0.0238583	0.0119291
ENSG00000043093	0.83952	0.76576	0.74956	0.75866	0.778375	0.0412991	0.0206495
ENSG00000043143	0.711	0.69512	0.64496	0.6398	0.67272	0.0356906	0.0178453
ENSG00000043355	0.44596	0.45586	0.521	0.57452	0.499335	0.0601695	0.0300848
ENSG00000043462	0.4108	0.46024	0.52094	0.57488	0.491715	0.071434	0.035717
ENSG00000043514	0.48884	0.425	0.45618	0.5235	0.47338	0.0423772	0.0211886
ENSG00000043591	0.34798	0.3431	0.42332	0.37898	0.373345	0.0369116	0.0184558
ENSG00000044012	0.51412	0.44778	0.41286	0.54168	0.47911	0.0591927	0.0295964
ENSG00000044090	0.86384	0.82212	0.75842	0.75014	0.79863	0.0540748	0.0270374
ENSG00000044115	0.8465	0.73204	0.75154	0.73512	0.7663	0.0541474	0.0270737
ENSG00000044446	0.5251	0.59952	0.610384	0.63134	0.591586	0.0462496	0.0231248
ENSG00000044459	0.57726	0.44618	0.49724	0.486323	0.501751	0.0549185	0.0274592
ENSG00000044524	0.37348	0.33538	0.47664	0.50052	0.421505	0.0795972	0.0397986
ENSG00000044574	0.86616	0.73074	0.74368	0.75134	0.77298	0.062699	0.0313495
ENSG00000046604	0.79332	0.80714	0.74194	0.7641	0.776625	0.0292678	0.0146339
ENSG00000046647	0.497919	0.45554	0.46588	0.56586	0.4963	0.0497593	0.0248797
ENSG00000046651	0.46464	0.44912	0.46808	0.5115	0.473335	0.0267467	0.0133733
ENSG00000046653	0.5831	0.52896	0.66356	0.65838	0.6085	0.0645275	0.0322637
ENSG00000046774	0.53224	0.53768	0.61378	0.63348	0.579295	0.0518691	0.0259346
ENSG00000046889	0.32904	0.41522	0.4411	0.45586	0.410305	0.0567208	0.0283604
ENSG00000047056	0.4424	0.45512	0.49228	0.50568	0.47387	0.0299596	0.0149798
ENSG00000047188	0.56416	0.48996	0.52294	0.54664	0.530925	0.0321114	0.0160557
ENSG00000047230	0.74562	0.61498	0.65422	0.63522	0.66251	0.0576768	0.0288384
ENSG00000047249	0.80282	0.79274	0.7928	0.74124	0.7824	0.027846	0.013923
ENSG00000047315	0.42644	0.443596	0.52498	0.586808	0.495456	0.074542	0.037271
ENSG00000047346	0.53834	0.57308	0.62316	0.64198	0.59414	0.0472158	0.0236079
ENSG00000047365	0.41106	0.5134	0.48178	0.44852	0.46369	0.0439635	0.0219818
ENSG00000047410	0.44082	0.46224	0.52234	0.55894	0.496085	0.0542825	0.0271413
ENSG00000047457	0.76576	0.87946	0.80482	0.77568	0.80643	0.0514315	0.0257157
ENSG00000047578	0.82012	0.6772	0.668061	0.6092	0.693645	0.0895393	0.0447697
ENSG00000047579	0.45198	0.453475	0.47096	0.51488	0.472824	0.0293317	0.0146659
ENSG00000047597	0.44328	0.61318	0.57304	0.60894	0.55961	0.0796162	0.0398081
ENSG00000047617	0.22982	0.47176	0.46472	0.4351	0.40035	0.114791	0.0573955
ENSG00000047621	0.69414	0.64332	0.62154	0.60968	0.64217	0.0373426	0.0186713
ENSG00000047634	0.68706	0.68802	0.712889	0.72966	0.704407	0.0206487	0.0103244
ENSG00000047644	0.6928	0.5157	0.56926	0.50886	0.571655	0.0851587	0.0425794
ENSG00000047648	0.33916	0.37842	0.53786	0.59458	0.462505	0.123026	0.0615132
ENSG00000047662	0.43418	0.36686	0.286242	0.29018	0.344366	0.0704438	0.0352219
ENSG00000047849	0.75368	0.78082	0.76822	0.7575	0.765055	0.0121795	0.00608975
ENSG00000047932	0.56546	0.62412	0.63942	0.65532	0.62108	0.039207	0.0196035
ENSG00000047936	0.42338	0.3195	0.40162	0.51084	0.413835	0.0786329	0.0393164
ENSG00000048028	0.71126	0.68188	0.56982	0.61314	0.644025	0.0643268	0.0321634
ENSG00000048052	0.72882	0.60434	0.63444	0.6389	0.651625	0.0537035	0.0268517
ENSG00000048140	0.86136	0.76802	0.74088	0.6903	0.76514	0.0717778	0.0358889
ENSG00000048162	0.59628	0.67664	0.6712	0.69274	0.659215	0.0429419	0.0214709
ENSG00000048342	0.7653	0.6466	0.694586	0.65756	0.691011	0.0536126	0.0268063
ENSG00000048392	0.617273	0.64478	0.67986	0.63936	0.645318	0.0259196	0.0129598
ENSG00000048405	0.50762	0.4368	0.47542	0.4581	0.469485	0.0299301	0.014965
ENSG00000048462	0.39562	0.43834	0.53972	0.53892	0.47815	0.0727551	0.0363775
ENSG00000048471	0.3913	0.3549	0.34038	0.3686	0.363795	0.0216564	0.0108282
ENSG00000048540	0.6931	0.5923	0.61572	0.65006	0.637795	0.0438413	0.0219206
ENSG00000048544	0.84158	0.83714	0.80388	0.82474	0.826835	0.0168812	0.00844062
ENSG00000048545	0.10238	0.29126	0.49496	0.5117	0.350075	0.193155	0.0965774
ENSG00000048649	0.76146	0.64448	0.65514	0.68626	0.686835	0.0528133	0.0264067
ENSG00000048707	0.83336	0.84246	0.78698	0.73382	0.799155	0.0498738	0.0249369
ENSG00000048740	0.421111	0.47434	0.47666	0.5279	0.475003	0.0436104	0.0218052
ENSG00000048828	0.77318	0.7663	0.765051	0.82006	0.781148	0.0261867	0.0130933
ENSG00000048991	0.388687	0.43356	0.467677	0.55182	0.460436	0.0689776	0.0344888
ENSG00000049089	0.46734	0.43012	0.49274	0.554	0.48605	0.0520903	0.0260451
ENSG00000049130	0.889192	0.82928	0.80704	0.80452	0.832508	0.039393	0.0196965
ENSG00000049167	0.66418	0.46078	0.54586	0.52292	0.548435	0.0851233	0.0425617
ENSG00000049192	0.6495	0.575677	0.56214	0.574687	0.590501	0.0398124	0.0199062
ENSG00000049239	0.72796	0.74254	0.6538	0.6369	0.6903	0.0526976	0.0263488
ENSG00000049245	0.87514	0.74956	0.78326	0.81534	0.805825	0.0534479	0.0267239
ENSG00000049246	0.71596	0.73046	0.66454	0.65274	0.690925	0.0380527	0.0190264
ENSG00000049247	0.47358	0.42614	0.43938	0.534081	0.468295	0.0481969	0.0240985
ENSG00000049249	0.39138	0.43264	0.45846	0.4595	0.435495	0.0319266	0.0159633
ENSG00000049283	0.656	0.65602	0.6577	0.702929	0.668162	0.0231917	0.0115958
ENSG00000049319	0.02694	0.1097	0.13768	0.13808	0.1031	0.0524826	0.0262413
ENSG00000049323	0.84392	0.698327	0.65936	0.7139	0.728877	0.0800524	0.0400262
ENSG00000049449	0.87242	0.6814	0.718566	0.70966	0.745511	0.0860764	0.0430382
ENSG00000049540	0.74806	0.66848	0.675546	0.69784	0.697482	0.0359655	0.0179827
ENSG00000049541	0.53714	0.51112	0.53424	0.58332	0.541455	0.0302411	0.0151205
ENSG00000049618	0.42334	0.431899	0.4369	0.45103	0.435792	0.0115994	0.00579972
ENSG00000049656	0.741091	0.70468	0.64472	0.6442	0.683673	0.047657	0.0238285
ENSG00000049759	0.88612	0.73006	0.69782	0.71814	0.758035	0.0864211	0.0432106
ENSG00000049768	0.2373	0.28586	0.38092	0.3802	0.32107	0.0714972	0.0357486
ENSG00000049769	0.560242	0.42958	0.48682	0.467535	0.486044	0.054884	0.027442
ENSG00000049860	0.875	0.76312	0.7702	0.75476	0.79077	0.0565068	0.0282534
ENSG00000049883	0.6331	0.520949	0.5441	0.57776	0.568977	0.0486977	0.0243489
ENSG00000050030	0.149172	0.203455	0.28692	0.278747	0.229573	0.0654557	0.0327279
ENSG00000050130	0.87144	0.83792	0.85164	0.83342	0.848605	0.0170822	0.00854109
ENSG00000050165	0.75976	0.63142	0.67546	0.658869	0.681377	0.055321	0.0276605
ENSG00000050327	0.74848	0.78246	0.7307	0.6838	0.73636	0.0410962	0.0205481
ENSG00000050344	0.88288	0.7226	0.64996	0.62364	0.71977	0.116515	0.0582575
ENSG00000050393	0.7841	0.73372	0.68994	0.68932	0.72427	0.0449777	0.0224889
ENSG00000050405	0.86002	0.7591	0.71688	0.66808	0.75102	0.081631	0.0408155
ENSG00000050426	0.6161	0.67758	0.65318	0.69296	0.659955	0.0335119	0.0167559
ENSG00000050438	0.50436	0.48984	0.56572	0.56304	0.53074	0.0393091	0.0196545
ENSG00000050555	0.36268	0.40496	0.47276	0.4888	0.4323	0.0589454	0.0294727
ENSG00000050628	0.57212	0.58136	0.6319	0.62182	0.6018	0.0294704	0.0147352
ENSG00000050730	0.57044	0.61546	0.52554	0.52886	0.560075	0.0421978	0.0210989
ENSG00000050748	0.820364	0.72586	0.6988	0.65868	0.725926	0.0687418	0.0343709
ENSG00000050767	0.29442	0.623576	0.54122	0.53308	0.498074	0.141789	0.0708947
ENSG00000050820	0.86624	0.77322	0.70214	0.7032	0.7612	0.0775241	0.0387621
ENSG00000051009	0.78618	0.70428	0.69474	0.69948	0.72117	0.0435146	0.0217573
ENSG00000051108	0.748404	0.6453	0.67436	0.6903	0.689591	0.0434095	0.0217047
ENSG00000051128	0.70394	0.61288	0.61254	0.6462	0.64389	0.043034	0.021517
ENSG00000051180	0.42838	0.47718	0.39482	0.4837	0.44602	0.0421242	0.0210621
ENSG00000051341	0.39752	0.3994	0.37372	0.4366	0.40181	0.0259718	0.0129859
ENSG00000051382	0.7756	0.82284	0.82416	0.7681	0.797675	0.0299818	0.0149909
ENSG00000051523	0.717232	0.68566	0.64286	0.6774	0.680788	0.0305611	0.0152805
ENSG00000051596	0.78744	0.75828	0.66522	0.71506	0.7315	0.0532596	0.0266298
ENSG00000051620	0.79684	0.8284	0.80132	0.78464	0.8028	0.0184649	0.00923245
ENSG00000051825	0.3916	0.4311	0.47402	0.51956	0.45407	0.0551273	0.0275637
ENSG00000052126	0.86062	0.79928	0.82036	0.75006	0.80758	0.0460218	0.0230109
ENSG00000052344	0.789	0.82292	0.74612	0.75062	0.777165	0.0360648	0.0180324
ENSG00000052723	0.72128	0.73218	0.723388	0.69856	0.718852	0.0143279	0.00716397
ENSG00000052749	0.7055	0.6752	0.61442	0.66938	0.666125	0.037933	0.0189665
ENSG00000052795	0.5826	0.57088	0.5727	0.54682	0.56825	0.0151865	0.00759324
ENSG00000052802	0.8919	0.89362	0.8156	0.76138	0.840625	0.0641447	0.0320723
ENSG00000052841	0.718242	0.75896	0.75636	0.7673	0.750216	0.0218203	0.0109102
ENSG00000052850	0.47072	0.45624	0.49288	0.5404	0.49006	0.0367872	0.0183936
ENSG00000053108	0.46952	0.5065	0.44578	0.45926	0.470265	0.0260394	0.0130197
ENSG00000053254	0.42504	0.43766	0.4648	0.51954	0.46176	0.0419402	0.0209701
ENSG00000053328	0.31724	0.30814	0.2295	0.2569	0.277945	0.0418156	0.0209078
ENSG00000053371	0.66448	0.65262	0.68728	0.71552	0.679975	0.02772	0.01386
ENSG00000053372	0.64772	0.60468	0.6045	0.66142	0.62958	0.0293931	0.0146965
ENSG00000053438	0.77772	0.58642	0.59704	0.647	0.652045	0.0878481	0.043924
ENSG00000053501	0.47736	0.5387	0.62946	0.67298	0.579625	0.0881886	0.0440943
ENSG00000053524	0.2027	0.23384	0.26436	0.28676	0.246915	0.0365963	0.0182982
ENSG00000053702	0.2017	0.21952	0.24168	0.25758	0.23012	0.0245475	0.0122738
ENSG00000053747	0.74678	0.78712	0.7142	0.71568	0.740945	0.0342529	0.0171265
ENSG00000053770	0.600747	0.59022	0.595313	0.6987	0.621245	0.0518152	0.0259076
ENSG00000053900	0.50534	0.51042	0.5317	0.61928	0.541685	0.0529753	0.0264876
ENSG00000053918	0.58086	0.5926	0.60046	0.68824	0.61554	0.0491313	0.0245656
ENSG00000054116	0.8174	0.68068	0.64862	0.67992	0.706655	0.0753259	0.037663
ENSG00000054118	0.40584	0.4235	0.44978	0.57282	0.462985	0.075416	0.037708
ENSG00000054148	0.80546	0.85046	0.7962	0.8161	0.817055	0.0237078	0.0118539
ENSG00000054179	0.62182	0.65872	0.6709	0.68796	0.65985	0.0280466	0.0140233
ENSG00000054219	0.40934	0.43564	0.48556	0.5416	0.468035	0.058348	0.029174
ENSG00000054267	0.44378	0.45738	0.51482	0.501414	0.479349	0.0341216	0.0170608
ENSG00000054277	0.834485	0.90894	0.80712	0.72128	0.817956	0.0774918	0.0387459
ENSG00000054282	0.7268	0.72046	0.6946	0.7129	0.71369	0.0139374	0.00696872
ENSG00000054356	0.7711	0.7147	0.70968	0.72272	0.72955	0.0282158	0.0141079
ENSG00000054392	0.58536	0.5603	0.58692	0.48462	0.5543	0.0480281	0.024014
ENSG00000054523	0.84036	0.74172	0.70514	0.71236	0.749895	0.0623502	0.0311751
ENSG00000054598	0.68232	0.70632	0.70048	0.6519	0.685255	0.0244725	0.0122362
ENSG00000054611	0.68332	0.549919	0.53842	0.55872	0.582595	0.0676626	0.0338313
ENSG00000054654	0.51854	0.5211	0.54064	0.6182	0.54962	0.0467733	0.0233866
ENSG00000054690	0.6822	0.7252	0.75104	0.79068	0.73728	0.0455362	0.0227681
ENSG00000054793	0.668	0.682444	0.71582	0.76096	0.706806	0.0412848	0.0206424
ENSG00000054796	0.0093	0.01048	0.01062	0.01668	0.01177	0.00332644	0.00166322
ENSG00000054803	0.28404	0.25814	0.17154	0.25848	0.24305	0.0491923	0.0245962
ENSG00000054938	0.45066	0.47324	0.43768	0.48554	0.46178	0.021605	0.0108025
ENSG00000054965	0.57332	0.61136	0.63526	0.66718	0.62178	0.0395804	0.0197902
ENSG00000054967	0.48322	0.44538	0.51008	0.50386	0.485635	0.0291891	0.0145945
ENSG00000054983	0.84298	0.90124	0.815111	0.76898	0.832078	0.0552916	0.0276458
ENSG00000055044	0.59362	0.6023	0.61908	0.6564	0.61785	0.027788	0.013894
ENSG00000055070	0.53254	0.50068	0.55668	0.59918	0.54727	0.0415163	0.0207581
ENSG00000055118	0.6518	0.70016	0.68642	0.6471	0.67137	0.0259961	0.012998
ENSG00000055130	0.45658	0.4739	0.5512	0.59568	0.51934	0.0654382	0.0327191
ENSG00000055147	0.64794	0.55728	0.580929	0.5453	0.582862	0.0458411	0.0229206
ENSG00000055163	0.39124	0.37646	0.387737	0.43364	0.397269	0.0250537	0.0125269
ENSG00000055208	0.63216	0.65342	0.62532	0.61416	0.631265	0.0165285	0.00826423
ENSG00000055211	0.66948	0.722323	0.71856	0.69724	0.701901	0.0242723	0.0121362
ENSG00000055332	0.76126	0.6956	0.66538	0.66498	0.696805	0.0453	0.02265
ENSG00000055483	0.71648	0.7001	0.68416	0.6681	0.69221	0.0207957	0.0103978
ENSG00000055609	0.424	0.405717	0.47114	0.50984	0.452674	0.0470322	0.0235161
ENSG00000055732	0.68908	0.63332	0.7006	0.61364	0.65916	0.0422384	0.0211192
ENSG00000055813	0.31506	0.3822	0.4069	0.4553	0.389865	0.0583851	0.0291926
ENSG00000055917	0.44088	0.45974	0.47948	0.5447	0.4812	0.0451717	0.0225858
ENSG00000055950	0.82588	0.77846	0.72926	0.77104	0.77616	0.0395946	0.0197973
ENSG00000055955	0.2255	0.25496	0.3377	0.3548	0.29324	0.0627705	0.0313852
ENSG00000055957	0.06954	0.12874	0.17562	0.208889	0.145697	0.060487	0.0302435
ENSG00000056050	0.57144	0.58454	0.57592	0.59672	0.582155	0.0111283	0.00556413
ENSG00000056097	0.57702	0.57258	0.63416	0.62324	0.60175	0.0314891	0.0157445
ENSG00000056277	0.34178	0.30488	0.338889	0.36274	0.337072	0.0239488	0.0119744
ENSG00000056291	0.30142	0.45612	0.46818	0.45334	0.419765	0.0791592	0.0395796
ENSG00000056487	0.42628	0.42398	0.52564	0.50466	0.47014	0.0526825	0.0263412
ENSG00000056558	0.56068	0.48152	0.56556	0.56798	0.543935	0.0417206	0.0208603
ENSG00000056586	0.73518	0.6515	0.6345	0.682343	0.675881	0.0442152	0.0221076
ENSG00000056661	0.872909	0.7141	0.73118	0.73478	0.763242	0.0736656	0.0368328
ENSG00000056736	0.44556	0.49508	0.54622	0.59996	0.521705	0.0664123	0.0332062
ENSG00000056972	0.61594	0.64826	0.65244	0.64792	0.64114	0.0169253	0.00846263
ENSG00000056998	0.79166	0.7572	0.7802	0.75722	0.77157	0.0172289	0.00861445
ENSG00000057019	0.88768	0.69028	0.70936	0.66002	0.736835	0.102595	0.0512973
ENSG00000057149	0.54684	0.6827	0.59878	0.65212	0.62011	0.0599044	0.0299522
ENSG00000057252	0.8496	0.7945	0.77252	0.7469	0.79088	0.043713	0.0218565
ENSG00000057294	0.748869	0.67878	0.64582	0.6691	0.685642	0.0443626	0.0221813
ENSG00000057468	0.26734	0.21016	0.18824	0.16856	0.208575	0.0427027	0.0213513
ENSG00000057593	0.498	0.49788	0.5028	0.51506	0.503435	0.00808169	0.00404084
ENSG00000057608	0.43368	0.49434	0.527535	0.62432	0.519969	0.0796848	0.0398424
ENSG00000057657	0.49894	0.5137	0.57052	0.55956	0.53568	0.0347228	0.0173614
ENSG00000057663	0.754808	0.74548	0.75024	0.71668	0.741802	0.0171756	0.00858778
ENSG00000057704	0.41864	0.46138	0.50164	0.56116	0.485705	0.0606542	0.0303271
ENSG00000057757	0.508848	0.5183	0.546	0.60442	0.544392	0.0430119	0.021506
ENSG00000057935	0.84904	0.7392	0.63528	0.64136	0.71622	0.100539	0.0502697
ENSG00000058056	0.51986	0.48844	0.48214	0.56742	0.514465	0.0389681	0.0194841
ENSG00000058063	0.72262	0.69708	0.61272	0.67686	0.67732	0.0469607	0.0234803
ENSG00000058085	0.77324	0.686	0.64884	0.64476	0.68821	0.0596459	0.0298229
ENSG00000058091	0.43216	0.47226	0.48588	0.585	0.493825	0.0649195	0.0324598
ENSG00000058262	0.84144	0.65524	0.70258	0.75638	0.73891	0.079871	0.0399355
ENSG00000058272	0.44344	0.47078	0.51244	0.58528	0.502985	0.0617647	0.0308823
ENSG00000058335	0.48386	0.44968	0.54054	0.49936	0.49336	0.0376835	0.0188418
ENSG00000058404	0.44504	0.4404	0.49628	0.5257	0.476855	0.0412485	0.0206243
ENSG00000058453	0.7291	0.60368	0.62176	0.66502	0.65489	0.0557668	0.0278834
ENSG00000058600	0.424242	0.48094	0.50264	0.5636	0.492856	0.0575912	0.0287956
ENSG00000058668	0.7112	0.65472	0.72166	0.66084	0.687105	0.0342211	0.0171106
ENSG00000058673	0.61136	0.57022	0.61242	0.63628	0.60757	0.0274297	0.0137149
ENSG00000058729	0.75862	0.73862	0.6893	0.63764	0.706045	0.0541138	0.0270569
ENSG00000058799	0.79382	0.74874	0.69338	0.72332	0.739815	0.0425225	0.0212613
ENSG00000058804	0.621	0.62336	0.595475	0.64662	0.621614	0.0209124	0.0104562
ENSG00000058866	0.76924	0.72418	0.64706	0.60076	0.68531	0.0756459	0.0378229
ENSG00000059122	0.76108	0.79346	0.6629	0.66322	0.720165	0.0672513	0.0336256
ENSG00000059145	0.76944	0.73144	0.68954	0.66316	0.713395	0.0467592	0.0233796
ENSG00000059377	0.7246	0.78958	0.743293	0.6703	0.731943	0.0493444	0.0246722
ENSG00000059378	0.759838	0.8353	0.7233	0.6635	0.745485	0.0718481	0.0359241
ENSG00000059573	0.54192	0.55234	0.49836	0.62876	0.555345	0.0542412	0.0271206
ENSG00000059588	0.6005	0.63718	0.64486	0.63434	0.62922	0.0196556	0.00982778
ENSG00000059691	0.72564	0.62692	0.69356	0.65166	0.674445	0.0438334	0.0219167
ENSG00000059728	0.67424	0.75506	0.66354	0.612788	0.676407	0.0588896	0.0294448
ENSG00000059758	0.68202	0.56304	0.620263	0.6076	0.618231	0.0490993	0.0245497
ENSG00000059769	0.77716	0.7831	0.80714	0.74568	0.77827	0.0252992	0.0126496
ENSG00000059804	0.87664	0.86054	0.74384	0.70298	0.796	0.0857158	0.0428579
ENSG00000059915	0.4322	0.39588	0.49672	0.5305	0.463825	0.0609489	0.0304744
ENSG00000060069	0.4749	0.451798	0.4639	0.48018	0.467694	0.0125818	0.0062909
ENSG00000060138	0.8687	0.84752	0.78148	0.74276	0.810115	0.0582752	0.0291376
ENSG00000060140	0.627939	0.57586	0.58388	0.55146	0.584785	0.0319026	0.0159513
ENSG00000060237	0.44454	0.4663	0.50452	0.5712	0.49664	0.0555464	0.0277732
ENSG00000060303	0.2218	0.23514	0.223838	0.20948	0.222565	0.0105128	0.00525638
ENSG00000060339	0.4346	0.48088	0.52076	0.56972	0.50149	0.0575202	0.0287601
ENSG00000060491	0.64208	0.61438	0.54726	0.60296	0.60167	0.0398189	0.0199094
ENSG00000060558	0.617899	0.64174	0.58688	0.61204	0.61464	0.0225271	0.0112635
ENSG00000060566	0.365556	0.641879	0.56096	0.60158	0.542494	0.122497	0.0612486
ENSG00000060642	0.73982	0.70688	0.66186	0.63058	0.684785	0.0482382	0.0241191
ENSG00000060656	0.732768	0.78202	0.69984	0.74038	0.738752	0.0337872	0.0168936
ENSG00000060688	0.44834	0.45786	0.4319	0.54222	0.47008	0.0492742	0.0246371
ENSG00000060709	0.54072	0.53436	0.59482	0.5588	0.557175	0.0271482	0.0135741
ENSG00000060718	0.64056	0.5467	0.6643	0.64892	0.62512	0.0531965	0.0265982
ENSG00000060749	0.68552	0.62126	0.59532	0.58776	0.622465	0.0444172	0.0222086
ENSG00000060762	0.34792	0.42028	0.51538	0.59862	0.47055	0.109509	0.0547546
ENSG00000060971	0.85056	0.79404	0.74576	0.73946	0.782455	0.0515351	0.0257675
ENSG00000060982	0.47498	0.51696	0.55536	0.57434	0.53041	0.0439914	0.0219957
ENSG00000061273	0.62544	0.71946	0.629212	0.61918	0.648323	0.0476048	0.0238024
ENSG00000061337	0.67768	0.61498	0.67172	0.6262	0.647645	0.0316681	0.015834
ENSG00000061455	0.2892	0.30116	0.315495	0.37308	0.319734	0.0371532	0.0185766
ENSG00000061492	0.0277	0.04	0.1433	0.153879	0.0912197	0.0665751	0.0332875
ENSG00000061656	0.8008	0.78796	0.68334	0.65508	0.731795	0.0733696	0.0366848
ENSG00000061676	0.87834	0.84266	0.81572	0.81196	0.83717	0.0306635	0.0153318
ENSG00000061794	0.85714	0.79322	0.76566	0.77736	0.798345	0.0407913	0.0203957
ENSG00000061918	0.44302	0.40144	0.487333	0.52962	0.465353	0.0553685	0.0276843
ENSG00000061936	0.45106	0.46374	0.50308	0.60434	0.505555	0.0694809	0.0347405
ENSG00000061938	0.42532	0.51038	0.5503	0.61968	0.52642	0.0811299	0.0405649
ENSG00000061987	0.6881	0.70746	0.67992	0.68928	0.69119	0.0116178	0.00580892
ENSG00000062038	0.75294	0.77466	0.68994	0.69664	0.728545	0.0417532	0.0208766
ENSG00000062096	0.13432	0.22806	0.33486	0.38696	0.27105	0.11262	0.0563102
ENSG00000062194	0.54462	0.57186	0.58872	0.5804	0.5714	0.0191343	0.00956714
ENSG00000062282	0.78354	0.74424	0.69904	0.68952	0.729085	0.0434477	0.0217239
ENSG00000062370	0.56716	0.51584	0.53416	0.47522	0.523095	0.0383354	0.0191677
ENSG00000062485	0.4235	0.442202	0.47936	0.6226	0.491916	0.0901632	0.0450816
ENSG00000062524	0.29838	0.27664	0.40528	0.475273	0.363893	0.0931368	0.0465684
ENSG00000062582	0.8956	0.6949	0.70068	0.69468	0.746465	0.0994621	0.0497311
ENSG00000062598	0.58142	0.6039	0.5948	0.62534	0.601365	0.0184583	0.00922916
ENSG00000062650	0.448929	0.50028	0.48374	0.56276	0.498927	0.0476337	0.0238168
ENSG00000062716	0.84242	0.83346	0.79176	0.75878	0.806605	0.0387793	0.0193897
ENSG00000062725	0.74236	0.66012	0.65214	0.649616	0.676059	0.0444268	0.0222134
ENSG00000062822	0.37048	0.368889	0.37434	0.4547	0.392102	0.0417946	0.0208973
ENSG00000063015	0.51482	0.43156	0.52558	0.57176	0.51093	0.0583942	0.0291971
ENSG00000063046	0.59604	0.56934	0.60272	0.6072	0.593825	0.0169552	0.00847758
ENSG00000063127	0.25438	0.341	0.404727	0.4761	0.369052	0.0942843	0.0471421
ENSG00000063169	0.49178	0.44978	0.44484	0.43386	0.455065	0.0253648	0.0126824
ENSG00000063176	0.48412	0.4875	0.55272	0.62678	0.53778	0.0672103	0.0336052
ENSG00000063177	0.4085	0.57208	0.56606	0.62112	0.54194	0.0923145	0.0461572
ENSG00000063180	0.64836	0.52868	0.64074	0.707535	0.631329	0.0746611	0.0373306
ENSG00000063241	0.67794	0.81826	0.73564	0.75636	0.74705	0.0579193	0.0289596
ENSG00000063244	0.3997	0.44742	0.47968	0.5577	0.471125	0.0664125	0.0332063
ENSG00000063245	0.78328	0.76422	0.6703	0.73326	0.737765	0.0494749	0.0247375
ENSG00000063322	0.78958	0.75734	0.6441	0.65836	0.712345	0.0720221	0.0360111
ENSG00000063438	0.62028	0.62076	0.670586	0.6975	0.652281	0.038286	0.019143
ENSG00000063515	0.189414	0.10004	0.1239	0.10816	0.130379	0.0405843	0.0202922
ENSG00000063587	0.41948	0.43778	0.43644	0.48242	0.44403	0.0269145	0.0134572
ENSG00000063601	0.46708	0.49956	0.47538	0.50186	0.48597	0.0173797	0.00868984
ENSG00000063660	0.88504	0.90906	0.8216	0.7964	0.853025	0.0527851	0.0263926
ENSG00000063761	0.57798	0.53844	0.54172	0.58304	0.560295	0.0234717	0.0117359
ENSG00000063854	NA	NA	NA	NA	#DIV/0!	#DIV/0!	#DIV/0!
ENSG00000063978	0.5194	0.51216	0.50558	0.6319	0.54226	0.0600259	0.030013
ENSG00000064012	0.7259	0.78282	0.6853	0.6908	0.721205	0.0448408	0.0224204
ENSG00000064042	0.81688	0.82172	0.79668	0.72134	0.789155	0.0464925	0.0232462
ENSG00000064102	0.6894	0.68976	0.683273	0.7077	0.692533	0.0105403	0.00527017
ENSG00000064115	0.8317	0.75806	0.7526	0.7651	0.776865	0.036913	0.0184565
ENSG00000064195	0.59386	0.53506	0.517616	0.53194	0.544619	0.0336945	0.0168473
ENSG00000064199	0.76272	0.745374	0.75184	0.70226	0.740548	0.0265102	0.0132551
ENSG00000064201	0.35168	0.6175	0.64638	0.63676	0.56308	0.141444	0.0707219
ENSG00000064205	0.59722	0.75948	0.6917	0.69598	0.686095	0.0668662	0.0334331
ENSG00000064218	0.24982	0.281838	0.43996	0.37568	0.336825	0.0870631	0.0435315
ENSG00000064225	0.49558	0.49898	0.61646	0.6076	0.554655	0.0663641	0.0331821
ENSG00000064270	0.71924	0.66426	0.68716	0.7312	0.700465	0.0304684	0.0152342
ENSG00000064300	0.63042	0.56214	0.6357	0.61332	0.610395	0.0335581	0.0167791
ENSG00000064309	0.75066	0.68814	0.69956	0.66994	0.702075	0.0346105	0.0173053
ENSG00000064313	0.65124	0.61852	0.64294	0.67594	0.64716	0.0236854	0.0118427
ENSG00000064393	0.69196	0.67806	0.64646	0.5803	0.649195	0.0497192	0.0248596
ENSG00000064419	0.54164	0.53302	0.55428	0.60464	0.558395	0.0320424	0.0160212
ENSG00000064489	0.6729	0.51842	0.5791	0.61778	0.59705	0.0650329	0.0325165
ENSG00000064490	0.587253	0.53576	0.52122	0.6411	0.571333	0.0544598	0.0272299
ENSG00000064545	0.79812	0.77682	0.735919	0.81302	0.78097	0.0335068	0.0167534
ENSG00000064547	0.681515	0.65554	0.6739	0.6317	0.660664	0.0221745	0.0110873
ENSG00000064601	0.86564	0.72478	0.75414	0.7706	0.77879	0.0609226	0.0304613
ENSG00000064607	0.3601	0.3681	0.45008	0.49434	0.418155	0.0650621	0.0325311
ENSG00000064651	0.7629	0.72974	0.760485	0.79848	0.762901	0.028115	0.0140575
ENSG00000064652	0.82368	0.76526	0.7903	0.71122	0.772615	0.0474125	0.0237063
ENSG00000064655	0.38326	0.4758	0.49098	0.60497	0.488752	0.0909356	0.0454678
ENSG00000064666	0.70262	0.61108	0.55162	0.63294	0.624565	0.062358	0.031179
ENSG00000064687	0.68242	0.57924	0.55676	0.54464	0.590765	0.0627623	0.0313812
ENSG00000064692	0.39686	0.36038	0.43596	0.508424	0.425406	0.0633684	0.0316842
ENSG00000064703	0.55114	0.49764	0.50056	0.46732	0.504165	0.034736	0.017368
ENSG00000064726	0.61966	0.63334	0.59916	0.70166	0.638455	0.0444162	0.0222081
ENSG00000064763	0.5504	0.581657	0.56686	0.61594	0.578714	0.0279084	0.0139542
ENSG00000064787	0.71176	0.67864	0.71818	0.7081	0.70417	0.0175225	0.00876125
ENSG00000064835	0.26996	0.19408	0.18204	0.21692	0.21575	0.0389275	0.0194637
ENSG00000064886	0.61712	0.611091	0.59256	0.60748	0.607063	0.0104543	0.00522716
ENSG00000064932	0.8195	0.76854	0.70258	0.6594	0.737505	0.070726	0.035363
ENSG00000064933	0.51858	0.47086	0.53736	0.51212	0.50973	0.0280376	0.0140188
ENSG00000064961	0.59264	0.54574	0.62812	0.65568	0.605545	0.0474915	0.0237457
ENSG00000064989	0.28974	0.35854	0.47128	0.5038	0.40584	0.0993228	0.0496614
ENSG00000064995	0.44388	0.4581	0.50718	0.58166	0.497705	0.062193	0.0310965
ENSG00000064999	0.8559	0.75596	0.75432	0.70686	0.76826	0.0627066	0.0313533
ENSG00000065000	0.83472	0.73374	0.71264	0.77072	0.762955	0.0535276	0.0267638
ENSG00000065029	0.36284	0.35628	0.44102	0.47978	0.40998	0.0603915	0.0301957
ENSG00000065054	0.88666	0.75704	0.7567	0.7298	0.78255	0.0705701	0.0352851
ENSG00000065057	0.468323	0.48666	0.46648	0.56866	0.497531	0.0482865	0.0241433
ENSG00000065060	0.513232	0.49292	0.51994	0.56196	0.522013	0.0290032	0.0145016
ENSG00000065135	0.74288	0.7518	0.74204	0.7217	0.739605	0.0127274	0.00636371
ENSG00000065150	0.57526	0.53786	0.53614	0.58112	0.557595	0.0239114	0.0119557
ENSG00000065154	0.87894	0.8515	0.84132	0.8267	0.849615	0.022041	0.0110205
ENSG00000065183	0.6189	0.61084	0.60422	0.66878	0.625685	0.0293504	0.0146752
ENSG00000065243	0.812747	0.786747	0.78074	0.7642	0.786109	0.0201564	0.0100782
ENSG00000065268	0.60042	0.58274	0.52092	0.671	0.59377	0.0617454	0.0308727
ENSG00000065308	0.56994	0.54462	0.60474	0.63842	0.58943	0.0409154	0.0204577
ENSG00000065320	0.43542	0.50788	0.51704	0.50712	0.491865	0.037899	0.0189495
ENSG00000065325	0.50156	0.71454	0.6464	0.65392	0.629105	0.090336	0.045168
ENSG00000065328	0.44482	0.46902	0.48502	0.57056	0.492355	0.0546928	0.0273464
ENSG00000065357	0.72036	0.78244	0.7089	0.68496	0.724165	0.0415552	0.0207776
ENSG00000065361	0.74184	0.69058	0.73504	0.76258	0.73251	0.0303083	0.0151542
ENSG00000065371	0.584747	0.49748	0.58186	0.53516	0.549812	0.0416368	0.0208184
ENSG00000065413	0.33464	0.35338	0.4077	0.44906	0.386195	0.0521191	0.0260596
ENSG00000065427	0.623879	0.67686	0.5912	0.66066	0.63815	0.0383542	0.0191771
ENSG00000065457	0.616303	0.6028	0.61886	0.639	0.619241	0.0149388	0.00746939
ENSG00000065485	0.85498	0.756202	0.72692	0.758485	0.774147	0.0557724	0.0278862
ENSG00000065491	0.60018	0.5825	0.56034	0.501576	0.561149	0.0429298	0.0214649
ENSG00000065518	0.76658	0.71764	0.69082	0.72036	0.72385	0.0314514	0.0157257
ENSG00000065526	0.39674	0.45194	0.46484	0.5408	0.46358	0.0593509	0.0296755
ENSG00000065534	0.45832	0.56082	0.6427	0.67826	0.585025	0.0977398	0.0488699
ENSG00000065548	0.63338	0.62426	0.65334	0.66862	0.6449	0.0199382	0.00996909
ENSG00000065559	0.72402	0.63866	0.659717	0.62962	0.663004	0.0425867	0.0212933
ENSG00000065600	0.53036	0.49844	0.53166	0.52634	0.5217	0.0156711	0.00783557
ENSG00000065609	0.55066	0.5081	0.54916	0.46956	0.51937	0.0386202	0.0193101
ENSG00000065613	0.81196	0.808141	0.80506	0.81654	0.810425	0.00495807	0.00247904
ENSG00000065615	0.580848	0.5602	0.49468	0.52174	0.539367	0.0385675	0.0192838
ENSG00000065618	0.61896	0.7231	0.67672	0.70774	0.68163	0.0460186	0.0230093
ENSG00000065621	NA	NA	NA	NA	#DIV/0!	#DIV/0!	#DIV/0!
ENSG00000065665	0.62032	0.53186	0.55732	0.586707	0.574052	0.038127	0.0190635
ENSG00000065675	0.41828	0.52802	0.46914	0.50438	0.479955	0.047706	0.023853
ENSG00000065717	0.54838	0.58648	0.6524	0.6807	0.61699	0.0604181	0.030209
ENSG00000065802	0.85484	0.70976	0.626848	0.62804	0.704872	0.107246	0.053623
ENSG00000065809	0.43326	0.59914	0.60812	0.59024	0.55769	0.0832739	0.0416369
ENSG00000065833	0.747657	0.87326	0.85592	0.83716	0.828499	0.0558748	0.0279374
ENSG00000065882	0.38312	0.43816	0.43566	0.53658	0.44838	0.0640426	0.0320213
ENSG00000065883	0.52452	0.50698	0.5123	0.51926	0.515765	0.00770384	0.00385192
ENSG00000065911	0.71976	0.57158	0.59856	0.67064	0.640135	0.0675746	0.0337873
ENSG00000065923	0.69636	0.57186	0.50428	0.50028	0.568195	0.0915374	0.0457687
ENSG00000065970	0.7698	0.64504	0.57768	0.60552	0.64951	0.084822	0.042411
ENSG00000065978	0.6568	0.60916	0.64544	0.63294	0.636085	0.0204244	0.0102122
ENSG00000065989	0.43354	0.34162	0.46102	0.52268	0.439715	0.0752725	0.0376363
ENSG00000066027	0.68684	0.71586	0.69014	0.71254	0.701345	0.0149662	0.00748309
ENSG00000066032	0.24198	0.33564	0.44992	0.46562	0.37329	0.104971	0.0524856
ENSG00000066044	0.41728	0.42802	0.43746	0.546727	0.457372	0.0601381	0.030069
ENSG00000066056	0.62976	0.66694	0.590424	0.61638	0.625876	0.0318765	0.0159383
ENSG00000066084	0.73668	0.68114	0.68058	0.62334	0.680435	0.046274	0.023137
ENSG00000066117	0.38544	0.40752	0.47272	0.5808	0.46162	0.0876685	0.0438342
ENSG00000066135	0.55098	0.574586	0.60548	0.6609	0.597986	0.0475095	0.0237548
ENSG00000066136	0.65836	0.6049	0.62512	0.64888	0.634315	0.0240838	0.0120419
ENSG00000066185	0.3974	0.359919	0.41672	0.3745	0.387135	0.0250399	0.0125199
ENSG00000066230	0.47948	0.55748	0.53858	0.61344	0.547245	0.055238	0.027619
ENSG00000066248	0.73264	0.80046	0.72476	0.7058	0.740915	0.0412639	0.020632
ENSG00000066279	0.45912	0.49208	0.5042	0.51108	0.49162	0.0230464	0.0115232
ENSG00000066294	0.31586	0.4375	0.46634	0.49338	0.42827	0.0783365	0.0391683
ENSG00000066322	0.87094	0.666747	0.654747	0.70332	0.723939	0.100155	0.0500773
ENSG00000066336	0.40704	0.50142	0.52002	0.55736	0.49646	0.0639907	0.0319953
ENSG00000066379	0.44912	0.404	0.434646	0.51564	0.450852	0.0471106	0.0235553
ENSG00000066382	0.1854	0.30784	0.36098	0.42602	0.32006	0.101955	0.0509776
ENSG00000066405	0.615515	0.6807	0.68654	0.71088	0.673409	0.0407486	0.0203743
ENSG00000066422	0.5113	0.4666	0.49162	0.48918	0.489675	0.018295	0.00914751
ENSG00000066427	0.71558	0.66506	0.67364	0.67876	0.68326	0.0222757	0.0111378
ENSG00000066455	0.8204	0.87452	0.86996	0.85234	0.854305	0.0245434	0.0122717
ENSG00000066468	0.67762	0.65016	0.65266	0.70634	0.671695	0.0262137	0.0131068
ENSG00000066557	0.54282	0.50204	0.52754	0.50408	0.51912	0.0195833	0.00979164
ENSG00000066583	0.54716	0.50556	0.54898	0.64138	0.56077	0.0573595	0.0286798
ENSG00000066629	0.66218	0.65136	0.67936	0.68928	0.670545	0.0169975	0.00849873
ENSG00000066651	0.617838	0.554586	0.58254	0.60438	0.589836	0.0276373	0.0138187
ENSG00000066654	0.489152	0.55348	0.56626	0.5909	0.549948	0.0434044	0.0217022
ENSG00000066697	0.78198	0.65774	0.679515	0.67474	0.698494	0.0564365	0.0282183
ENSG00000066735	0.61626	0.54914	0.59896	0.53536	0.57493	0.0388009	0.0194004
ENSG00000066739	0.44916	0.41362	0.45906	0.51062	0.458115	0.0400735	0.0200368
ENSG00000066777	0.75398	0.68806	0.69044	0.66206	0.698635	0.0390717	0.0195358
ENSG00000066813	0.61406	0.40044	0.30668	0.312747	0.408482	0.143592	0.0717959
ENSG00000066827	0.34076	0.356	0.4293	0.51976	0.411455	0.0818972	0.0409486
ENSG00000066855	0.699758	0.66346	0.69556	0.71278	0.692889	0.0209446	0.0104723
ENSG00000066923	0.37826	0.352586	0.4838	0.5138	0.432111	0.0786745	0.0393372
ENSG00000066926	0.61208	0.62394	0.69244	0.7477	0.66904	0.0632809	0.0316404
ENSG00000066933	0.5967	0.53366	0.47254	0.48454	0.52186	0.0564668	0.0282334
ENSG00000067048	0.60592	0.66208	0.67666	0.6696	0.653565	0.0323164	0.0161582
ENSG00000067057	0.88103	0.74914	0.66752	0.6847	0.745598	0.0968834	0.0484417
ENSG00000067064	0.41508	0.6016	0.60072	0.6717	0.572275	0.109946	0.0549732
ENSG00000067066	0.69764	0.82778	0.71932	0.6916	0.734085	0.0635871	0.0317936
ENSG00000067082	0.85258	0.80174	0.73214	0.71444	0.775225	0.0638696	0.0319348
ENSG00000067113	0.55424	0.7466	0.7942	0.77744	0.71812	0.111018	0.0555089
ENSG00000067141	0.8852	0.86804	0.78226	0.77848	0.828495	0.0560311	0.0280155
ENSG00000067167	0.72608	0.75456	0.73308	0.69996	0.72842	0.0225127	0.0112563
ENSG00000067177	0.76772	0.61868	0.58622	0.5669	0.63488	0.0911006	0.0455503
ENSG00000067182	0.85388	0.89428	0.8233	0.76562	0.83427	0.0542184	0.0271092
ENSG00000067191	0.461082	0.41526	0.4908	0.47256	0.459925	0.0321932	0.0160966
ENSG00000067208	0.744545	0.70888	0.720404	0.65752	0.707837	0.0366894	0.0183447
ENSG00000067221	0.76682	0.703697	0.65336	0.59256	0.679109	0.074053	0.0370265
ENSG00000067225	0.88532	0.676	0.62146	0.6481	0.70772	0.120476	0.0602379
ENSG00000067248	0.77212	0.7054	0.70386	0.66152	0.710725	0.0457018	0.0228509
ENSG00000067334	0.856909	0.85356	0.833818	0.75246	0.824187	0.0488911	0.0244456
ENSG00000067365	0.79174	0.76996	0.6679	0.6406	0.71755	0.0744701	0.0372351
ENSG00000067369	0.66018	0.62696	0.58262	0.64182	0.627895	0.0331005	0.0165502
ENSG00000067445	0.50992	0.48158	0.576	0.5889	0.5391	0.0516452	0.0258226
ENSG00000067533	0.69472	0.63786	0.6709	0.67776	0.67031	0.0238377	0.0119188
ENSG00000067560	0.47086	0.4625	0.5248	0.595576	0.513434	0.0613277	0.0306639
ENSG00000067596	0.4957	0.51984	0.50398	0.52428	0.51095	0.0133899	0.00669493
ENSG00000067601	0.6456	0.46968	0.47676	0.5045	0.524135	0.082359	0.0411795
ENSG00000067606	0.87384	0.74972	0.69672	0.68966	0.752485	0.0852279	0.042614
ENSG00000067646	0.42942	0.43682	0.44036	0.41768	0.43107	0.010023	0.0050115
ENSG00000067704	0.8763	0.80292	0.79674	0.805	0.82024	0.0375376	0.0187688
ENSG00000067715	0.56228	0.57242	0.6315	0.62148	0.59692	0.0346369	0.0173185
ENSG00000067798	0.65432	0.60364	0.60042	0.5598	0.604545	0.0387191	0.0193595
ENSG00000067829	0.72976	0.64516	0.60408	0.6569	0.658975	0.0523423	0.0261711
ENSG00000067836	0.79546	0.8175	0.79218	0.8152	0.805085	0.0131101	0.00655506
ENSG00000067840	0.5854	0.56144	0.62382	0.60574	0.5941	0.0268399	0.0134199
ENSG00000067842	0.3151	0.38206	0.45078	0.40236	0.387575	0.0562628	0.0281314
ENSG00000067900	0.41828	0.40426	0.44094	0.49404	0.43938	0.0394494	0.0197247
ENSG00000067955	0.41448	0.43994	0.47794	0.590061	0.480605	0.0774893	0.0387447
ENSG00000067992	0.6732	0.56654	0.61346	0.6208	0.6185	0.0436754	0.0218377
ENSG00000068001	0.840525	0.66534	0.73786	0.7437	0.746856	0.071902	0.035951
ENSG00000068024	0.622525	0.557232	0.55994	0.57772	0.579354	0.0301811	0.0150906
ENSG00000068028	0.38452	0.50058	0.52472	0.61992	0.507435	0.0967931	0.0483966
ENSG00000068078	0.66008	0.6546	0.65726	0.71782	0.67244	0.030336	0.015168
ENSG00000068079	0.667653	0.80162	0.7396	0.69772	0.726648	0.0580396	0.0290198
ENSG00000068097	0.74214	0.59026	0.61158	0.61282	0.6392	0.0694035	0.0347017
ENSG00000068120	0.80936	0.80926	0.73282	0.77032	0.78044	0.0366835	0.0183418
ENSG00000068137	0.741131	0.62616	0.65666	0.69738	0.680333	0.0499405	0.0249702
ENSG00000068305	0.41846	0.43628	0.49212	0.58064	0.481875	0.072938	0.036469
ENSG00000068308	0.5892	0.59752	0.57301	0.6191	0.594708	0.0191834	0.00959172
ENSG00000068323	0.77166	0.78924	0.74346	0.69432	0.74967	0.0414388	0.0207194
ENSG00000068354	0.51868	0.4621	0.47838	0.51708	0.49406	0.0283041	0.0141521
ENSG00000068366	0.66474	0.7404	0.67218	0.6526	0.68248	0.0394476	0.0197238
ENSG00000068383	0.81076	0.69594	0.67122	0.69456	0.71812	0.0627928	0.0313964
ENSG00000068394	0.68536	0.6352	0.56868	0.60956	0.6247	0.0488445	0.0244222
ENSG00000068400	0.4497	0.455232	0.51334	0.57012	0.497098	0.0565548	0.0282774
ENSG00000068438	0.76236	0.60794	0.59464	0.63192	0.649215	0.0769913	0.0384956
ENSG00000068489	0.5935	0.56218	0.58478	0.59652	0.584245	0.0155293	0.00776467
ENSG00000068615	0.31088	0.39026	0.47356	0.45386	0.40714	0.0733605	0.0366803
ENSG00000068650	0.9205	0.79532	0.67846	0.65008	0.76109	0.12347	0.0617348
ENSG00000068654	0.6485	0.60784	0.57002	0.64886	0.618805	0.0377945	0.0188973
ENSG00000068697	0.85896	0.72486	0.72682	0.74878	0.764855	0.0636669	0.0318334
ENSG00000068724	0.40988	0.4996	0.49156	0.54622	0.486815	0.0566684	0.0283342
ENSG00000068745	0.67292	0.58508	0.63196	0.69186	0.645455	0.0473815	0.0236907
ENSG00000068781	0.299697	0.30514	0.38758	0.4201	0.353129	0.060083	0.0300415
ENSG00000068784	0.64624	0.46156	0.46048	0.4855	0.513445	0.08928	0.04464
ENSG00000068793	0.9131	0.72296	0.69834	0.7469	0.770325	0.0972261	0.048613
ENSG00000068796	0.38526	0.42142	0.43544	0.47888	0.43025	0.0387035	0.0193517
ENSG00000068831	0.4062	0.47246	0.5047	0.5669	0.487565	0.066923	0.0334615
ENSG00000068878	0.72426	0.6623	0.62102	0.6533	0.66522	0.0431662	0.0215831
ENSG00000068885	0.68318	0.64832	0.6355	0.6254	0.6481	0.0251973	0.0125986
ENSG00000068903	0.72648	0.68186	0.68142	0.68272	0.69312	0.0222466	0.0111233
ENSG00000068912	0.84552	0.73932	0.7838	0.75258	0.780305	0.0473063	0.0236531
ENSG00000068971	0.778768	0.69066	0.65984	0.67214	0.700352	0.05379	0.026895
ENSG00000068976	0.22076	0.324	0.41806	0.42616	0.347245	0.0962308	0.0481154
ENSG00000068985	0.27822	0.38032	0.53026	0.58516	0.44349	0.140124	0.0700619
ENSG00000069011	0.74006	0.87454	0.79376	0.80086	0.802305	0.0552794	0.0276397
ENSG00000069018	0.17402	0.16976	0.1793	0.16592	0.17225	0.00574759	0.0028738
ENSG00000069020	0.59544	0.51892	0.42326	0.45656	0.498545	0.0757944	0.0378972
ENSG00000069122	0.77952	0.64278	0.5951	0.5657	0.645775	0.0946514	0.0473257
ENSG00000069188	0.14204	0.21844	0.34148	0.38494	0.271725	0.111566	0.055783
ENSG00000069206	0.01738	0.03236	0.03022	0.10152	0.04537	0.0380134	0.0190067
ENSG00000069248	0.44968	0.46524	0.49962	0.52699	0.485382	0.0347096	0.0173548
ENSG00000069275	0.77408	0.67538	0.61186	0.60798	0.667325	0.077588	0.038794
ENSG00000069329	0.6622	0.65982	0.62438	0.68342	0.657455	0.0244693	0.0122347
ENSG00000069345	0.79	0.746	0.69044	0.74168	0.74203	0.0407371	0.0203685
ENSG00000069399	0.82598	0.86306	0.76702	0.74034	0.7991	0.0556635	0.0278318
ENSG00000069424	0.39186	0.380626	0.46092	0.565535	0.449735	0.0849713	0.0424856
ENSG00000069431	0.29046	0.38586	0.38242	0.40658	0.36633	0.0516934	0.0258467
ENSG00000069482	0.8825	0.71666	0.685616	0.7415	0.756569	0.087011	0.0435055
ENSG00000069493	0.42394	0.37462	0.37258	0.42614	0.39932	0.0297241	0.0148621
ENSG00000069509	0.715313	0.74862	0.72852	0.72234	0.728698	0.0143352	0.00716762
ENSG00000069535	0.6283	0.76076	0.7302	0.745414	0.716169	0.0598929	0.0299464
ENSG00000069667	0.42626	0.4298	0.42218	0.51306	0.447825	0.0436013	0.0218007
ENSG00000069696	0.26674	0.22198	0.24786	0.25282	0.24735	0.0187064	0.00935321
ENSG00000069702	0.61492	0.59194	0.542343	0.58914	0.584586	0.0304379	0.015219
ENSG00000069712	0.36284	0.35208	0.36456	0.30804	0.34688	0.0264757	0.0132379
ENSG00000069764	0.459898	0.5469	0.55644	0.5563	0.529884	0.0468708	0.0234354
ENSG00000069812	0.5484	0.67088	0.62784	0.61356	0.61517	0.0507443	0.0253722
ENSG00000069849	0.86378	0.7282	0.767184	0.8006	0.789941	0.057433	0.0287165
ENSG00000069869	0.79982	0.7866	0.72558	0.68766	0.749915	0.0526123	0.0263062
ENSG00000069943	0.75034	0.72614	0.69402	0.6397	0.70255	0.0478304	0.0239152
ENSG00000069956	0.7848	0.8701	0.83862	0.81122	0.826185	0.0366052	0.0183026
ENSG00000069966	0.66708	0.64	0.56094	0.60426	0.61807	0.0459618	0.0229809
ENSG00000069974	0.70182	0.715	0.658525	0.68906	0.691101	0.024162	0.012081
ENSG00000069998	0.58786	0.56952	0.59886	0.68878	0.611255	0.0530814	0.0265407
ENSG00000070010	0.75004	0.6954	0.70072	0.75234	0.724625	0.0307657	0.0153829
ENSG00000070018	0.91422	0.75186	0.72158	0.71294	0.77515	0.0942032	0.0471016
ENSG00000070019	0.61122	0.61698	0.56806	0.611778	0.602009	0.0227811	0.0113906
ENSG00000070031	0.08942	0.23826	0.2739	0.2667	0.21707	0.0864799	0.04324
ENSG00000070047	0.469	0.47422	0.47604	0.53224	0.487875	0.0297268	0.0148634
ENSG00000070061	0.613	0.59744	0.5847	0.6546	0.612435	0.0303989	0.0151995
ENSG00000070081	0.41002	0.50068	0.58338	0.58248	0.51914	0.0824352	0.0412176
ENSG00000070087	0.61914	0.56944	0.65242	0.66422	0.626305	0.0424441	0.0212221
ENSG00000070159	0.66224	0.69104	0.62962	0.60884	0.647935	0.036178	0.018089
ENSG00000070182	0.4907	0.4602	0.50988	0.49924	0.490005	0.0213629	0.0106815
ENSG00000070190	0.58382	0.63299	0.596364	0.57266	0.596458	0.0262085	0.0131042
ENSG00000070193	0.32642	0.3518	0.39924	0.3478	0.356315	0.0307092	0.0153546
ENSG00000070214	0.74914	0.73746	0.7437	0.7865	0.7542	0.0220558	0.0110279
ENSG00000070269	0.46834	0.49156	0.51614	0.49546	0.492875	0.0195928	0.00979642
ENSG00000070366	0.47578	0.50464	0.49258	0.52302	0.499005	0.0199094	0.00995471
ENSG00000070367	0.57822	0.5626	0.57166	0.6483	0.590195	0.0392625	0.0196312
ENSG00000070371	0.61854	0.51748	0.5706	0.59626	0.57572	0.0434878	0.0217439
ENSG00000070388	0.1875	0.10508	0.17678	0.17592	0.16132	0.0378616	0.0189308
ENSG00000070404	0.8232	0.73076	0.67172	0.65218	0.719465	0.0768014	0.0384007
ENSG00000070413	0.87504	0.76118	0.73364	0.75824	0.782025	0.0632275	0.0316137
ENSG00000070423	0.476404	0.47346	0.48484	0.63342	0.517031	0.0777424	0.0388712
ENSG00000070444	0.73998	0.660202	0.64108	0.58986	0.657781	0.062329	0.0311645
ENSG00000070476	0.64874	0.56732	0.60274	0.61138	0.607545	0.0334309	0.0167154
ENSG00000070495	0.746	0.74316	0.69244	0.69324	0.71871	0.0298964	0.0149482
ENSG00000070501	0.68732	0.6388	0.6829	0.66726	0.66907	0.0219384	0.0109692
ENSG00000070526	0.66458	0.8062	0.77018	0.79112	0.75802	0.0640204	0.0320102
ENSG00000070540	0.82864	0.70158	0.76018	0.78342	0.768455	0.0528738	0.0264369
ENSG00000070601	0.07222	0.15246	0.202404	0.19202	0.154776	0.0590943	0.0295471
ENSG00000070610	0.5563	0.5827	0.65246	0.7126	0.626015	0.0705518	0.0352759
ENSG00000070614	0.83716	0.73618	0.69444	0.67012	0.734475	0.0736919	0.0368459
ENSG00000070669	0.80062	0.73142	0.70508	0.7192	0.73908	0.0424149	0.0212074
ENSG00000070718	0.75548	0.670162	0.6796	0.67294	0.694545	0.0408157	0.0204078
ENSG00000070729	0.57444	0.49302	0.51802	0.47852	0.516	0.042238	0.021119
ENSG00000070731	0.74544	0.68482	0.71862	0.71944	0.71708	0.0248525	0.0124262
ENSG00000070748	0.08052	0.1572	0.1946	0.195758	0.157019	0.0540529	0.0270264
ENSG00000070756	0.78836	0.63502	0.64154	0.64742	0.678085	0.0736909	0.0368455
ENSG00000070759	0.32756	0.38146	0.48586	0.5511	0.436495	0.100775	0.0503876
ENSG00000070761	0.699434	0.65764	0.56956	0.62972	0.639089	0.0544909	0.0272454
ENSG00000070770	0.7532	0.71456	0.598848	0.60372	0.667582	0.0781879	0.0390939
ENSG00000070778	0.68156	0.6716	0.628364	0.66604	0.661891	0.0232553	0.0116277
ENSG00000070785	0.61912	0.61398	0.63904	0.68632	0.639615	0.032959	0.0164795
ENSG00000070808	0.38548	0.36076	0.3773	0.35752	0.370265	0.0133388	0.00666938
ENSG00000070814	0.615657	0.5851	0.5203	0.53106	0.563029	0.0451094	0.0225547
ENSG00000070831	0.74028	0.69522	0.66284	0.68234	0.69517	0.0328874	0.0164437
ENSG00000070882	0.80654	0.75122	0.70708	0.656162	0.73025	0.0639944	0.0319972
ENSG00000070886	0.40444	0.40694	0.46146	0.51888	0.44793	0.0541249	0.0270625
ENSG00000070915	0.50114	0.55534	0.584061	0.54314	0.54592	0.0344307	0.0172153
ENSG00000070950	0.60258	0.55926	0.58316	0.56594	0.577735	0.0193834	0.00969172
ENSG00000070961	0.67916	0.69322	0.73278	0.76398	0.717285	0.0385277	0.0192639
ENSG00000070985	0.620303	0.38504	0.34102	0.32358	0.417486	0.137662	0.0688312
ENSG00000071051	0.846747	0.7722	0.78578	0.75512	0.789962	0.0398812	0.0199406
ENSG00000071054	0.8308	0.70304	0.6826	0.6721	0.722135	0.0735736	0.0367868
ENSG00000071073	0.5639	0.56156	0.63818	0.65512	0.60469	0.0489516	0.0244758
ENSG00000071082	0.59398	0.71146	0.6578	0.67014	0.658345	0.0486603	0.0243302
ENSG00000071127	0.75156	0.58152	0.55838	0.6027	0.62354	0.0872447	0.0436224
ENSG00000071189	0.82624	0.7178	0.72458	0.70868	0.744325	0.0549972	0.0274986
ENSG00000071203	0.02802	0.1725	0.23484	0.26384	0.1748	0.105012	0.052506
ENSG00000071205	0.67772	0.59922	0.643131	0.66699	0.646765	0.0348377	0.0174188
ENSG00000071242	0.87776	0.76766	0.74298	0.70522	0.773405	0.0741571	0.0370786
ENSG00000071243	0.45678	0.44962	0.4865	0.52042	0.47833	0.0322851	0.0161426
ENSG00000071246	0.34506	0.41368	0.52254	0.54686	0.457035	0.0944766	0.0472383
ENSG00000071282	0.61384	0.674848	0.7043	0.6876	0.670147	0.0394276	0.0197138
ENSG00000071462	0.69646	0.706343	0.65808	0.68874	0.687406	0.0208358	0.0104179
ENSG00000071537	0.76166	0.6575	0.68148	0.69344	0.69852	0.0446672	0.0223336
ENSG00000071539	0.732	0.68122	0.6454	0.679939	0.68464	0.0356677	0.0178338
ENSG00000071553	0.77982	0.64784	0.68018	0.71354	0.705345	0.0564322	0.0282161
ENSG00000071564	0.3994	0.38698	0.37236	0.46128	0.405005	0.0391105	0.0195552
ENSG00000071575	0.79604	0.6857	0.70218	0.66512	0.71226	0.0578743	0.0289372
ENSG00000071626	0.38618	0.40424	0.3959	0.515636	0.425489	0.0605496	0.0302748
ENSG00000071655	0.41372	0.41714	0.49532	0.60108	0.481815	0.0879892	0.0439946
ENSG00000071677	0.0577	0.28162	0.22556	0.23088	0.19894	0.097491	0.0487455
ENSG00000071794	0.59248	0.55396	0.61546	0.63674	0.59966	0.0354241	0.0177121
ENSG00000071859	0.84572	0.69208	0.64658	0.67186	0.71406	0.0897253	0.0448626
ENSG00000071889	0.86648	0.75538	0.68976	0.71702	0.75716	0.0776917	0.0388459
ENSG00000071894	0.38376	0.39104	0.545596	0.57414	0.473634	0.100298	0.050149
ENSG00000071909	0.28318	0.3619	0.36862	0.4387	0.3631	0.0635989	0.0317995
ENSG00000071967	0.85532	0.8336	0.82272	0.7907	0.825585	0.026917	0.0134585
ENSG00000071991	0.50868	0.48894	0.58152	0.52574	0.52622	0.0398153	0.0199076
ENSG00000071994	0.55594	0.57752	0.56204	0.6205	0.579	0.0291196	0.0145598
ENSG00000072041	0.59814	0.56248	0.63842	0.6073	0.601585	0.0312546	0.0156273
ENSG00000072042	0.8916	0.75884	0.79872	0.81982	0.817245	0.0556466	0.0278233
ENSG00000072062	0.47786	0.48782	0.5393	0.66924	0.543555	0.0880096	0.0440048
ENSG00000072071	0.61118	0.55076	0.59328	0.67862	0.60846	0.0531963	0.0265982
ENSG00000072080	0.11578	0.24748	0.221232	0.20156	0.196513	0.0570145	0.0285073
ENSG00000072110	0.86576	0.65752	0.65174	0.68994	0.71624	0.101088	0.0505439
ENSG00000072121	0.67168	0.55386	0.562081	0.59396	0.595395	0.0537167	0.0268584
ENSG00000072133	0.211636	0.31818	0.42822	0.43728	0.348829	0.106282	0.0531411
ENSG00000072134	0.83194	0.66316	0.70912	0.6983	0.72563	0.0735387	0.0367694
ENSG00000072135	0.44216	0.47518	0.49668	0.542	0.489005	0.0418448	0.0209224
ENSG00000072163	0.50666	0.4603	0.471475	0.55374	0.498044	0.0420587	0.0210294
ENSG00000072182	0.33964	0.47858	0.48334	0.44762	0.437295	0.0670017	0.0335009
ENSG00000072195	0.85074	0.813293	0.79868	0.73574	0.799613	0.0478948	0.0239474
ENSG00000072201	0.23868	0.33146	0.444364	0.5217	0.384051	0.124477	0.0622384
ENSG00000072210	0.88916	0.93342	0.87612	0.89294	0.89791	0.0247456	0.0123728
ENSG00000072274	0.83718	0.7186	0.707152	0.6988	0.740433	0.0650067	0.0325034
ENSG00000072310	0.72054	0.69106	0.68452	0.75703	0.713288	0.0331042	0.0165521
ENSG00000072315	0.435293	0.35964	0.27697	0.25958	0.332871	0.0810419	0.0405209
ENSG00000072364	0.868222	0.83786	0.83004	0.77458	0.827676	0.0390405	0.0195203
ENSG00000072401	0.75482	0.67096	0.65216	0.63068	0.677155	0.054329	0.0271645
ENSG00000072415	0.81426	0.71246	0.71282	0.71838	0.73948	0.0499269	0.0249635
ENSG00000072422	0.75166	0.75298	0.74312	0.67684	0.73115	0.0364695	0.0182347
ENSG00000072444	0.3484	0.21304	0.13982	0.15466	0.21398	0.0950231	0.0475116
ENSG00000072501	0.39066	0.41724	0.47738	0.50354	0.447205	0.0522156	0.0261078
ENSG00000072506	0.4827	0.587636	0.52608	0.61068	0.551774	0.0582736	0.0291368
ENSG00000072518	0.76318	0.67314	0.6078	0.65342	0.674385	0.0652155	0.0326078
ENSG00000072571	0.59746	0.60348	0.6352	0.60794	0.61102	0.0166822	0.00834108
ENSG00000072609	0.5819	0.58844	0.64122	0.62342	0.608745	0.0283015	0.0141508
ENSG00000072657	0.48112	0.48176	0.49636	0.52152	0.49519	0.0189118	0.0094559
ENSG00000072682	0.87494	0.6875	0.7203	0.73396	0.754175	0.082837	0.0414185
ENSG00000072694	0.32524	0.51426	0.53442	0.58392	0.48946	0.113325	0.0566623
ENSG00000072736	0.39022	0.35602	0.3695	0.45468	0.392605	0.0437085	0.0218542
ENSG00000072756	0.58622	0.5784	0.60844	0.62456	0.599405	0.0210512	0.0105256
ENSG00000072778	0.8592	0.8423	0.83148	0.8263	0.83982	0.0145382	0.00726912
ENSG00000072786	0.41272	0.42356	0.49436	0.53232	0.46574	0.0572779	0.028639
ENSG00000072803	0.7458	0.69364	0.63362	0.61358	0.67166	0.0600005	0.0300003
ENSG00000072818	0.39548	0.4729	0.49674	0.51398	0.469775	0.0523154	0.0261577
ENSG00000072832	0.5939	0.46712	0.5304	0.59266	0.54602	0.0603793	0.0301896
ENSG00000072840	0.74106	0.7424	0.683	0.7141	0.72014	0.0279822	0.0139911
ENSG00000072849	0.78532	0.75622	0.79426	0.76996	0.77644	0.0168052	0.00840261
ENSG00000072858	0.21918	0.35988	0.461273	0.53186	0.393048	0.135712	0.0678562
ENSG00000072864	0.50144	0.50048	0.46482	0.56708	0.508455	0.0426369	0.0213184
ENSG00000072952	0.21612	0.2469	0.36016	0.3624	0.296395	0.0759747	0.0379874
ENSG00000072954	0.543051	0.52236	0.51522	0.58744	0.542018	0.0325002	0.0162501
ENSG00000072958	0.4387	0.455293	0.49032	0.59514	0.494863	0.0702286	0.0351143
ENSG00000073008	0.87602	0.762667	0.71422	0.72562	0.769632	0.0738794	0.0369397
ENSG00000073009	0.66356	0.78292	0.68688	0.71238	0.711435	0.051659	0.0258295
ENSG00000073050	0.46848	0.48432	0.4791	0.5487	0.49515	0.0363033	0.0181516
ENSG00000073060	0.63942	0.61434	0.624182	0.63268	0.627655	0.0108477	0.00542385
ENSG00000073067	0.51448	0.59708	0.61552	0.6776	0.60117	0.0672789	0.0336395
ENSG00000073111	0.37944	0.38354	0.39112	0.47184	0.406485	0.0438378	0.0219189
ENSG00000073146	0.08356	0.27684	0.325071	0.35142	0.259223	0.121112	0.0605558
ENSG00000073150	0.66202	0.73584	0.66812	0.64678	0.67819	0.0394672	0.0197336
ENSG00000073169	0.66982	0.5523	0.491	0.554	0.56678	0.0746834	0.0373417
ENSG00000073282	0.73158	0.70028	0.6419	0.69884	0.69315	0.037357	0.0186785
ENSG00000073331	0.547919	0.65894	0.58172	0.53562	0.58105	0.0554642	0.0277321
ENSG00000073350	0.79112	0.79574	0.742646	0.76352	0.773257	0.0248756	0.0124378
ENSG00000073417	0.81004	0.7684	0.74846	0.7786	0.776375	0.0256978	0.0128489
ENSG00000073464	0.56074	0.43712	0.52904	0.4617	0.49715	0.0575064	0.0287532
ENSG00000073536	0.68866	0.62132	0.5829	0.59188	0.62119	0.0478798	0.0239399
ENSG00000073578	0.74844	0.74226	0.63112	0.6895	0.70283	0.0546352	0.0273176
ENSG00000073584	0.4469	0.47082	0.50896	0.56408	0.49769	0.0511086	0.0255543
ENSG00000073598	0.07404	0.04618	0.05748	0.08246	0.06504	0.0163024	0.00815122
ENSG00000073605	0.6997	0.68726	0.66166	0.70246	0.68777	0.01862	0.00931
ENSG00000073614	0.52714	0.53538	0.53166	0.54284	0.534255	0.00664141	0.00332071
ENSG00000073670	0.56732	0.53072	0.54286	0.4995	0.5351	0.0281951	0.0140975
ENSG00000073711	0.6145	0.6225	0.5924	0.55192	0.59533	0.031616	0.015808
ENSG00000073712	0.7135	0.69968	0.75088	0.78262	0.73667	0.0374986	0.0187493
ENSG00000073734	0.42646	0.45774	0.39538	0.35342	0.40825	0.0445452	0.0222726
ENSG00000073737	0.52234	0.74608	0.68292	0.6576	0.652235	0.0942513	0.0471257
ENSG00000073754	0.0313939	0.0673	0.17652	0.15554	0.107688	0.0694733	0.0347367
ENSG00000073756	0.785859	0.70136	0.65814	0.62582	0.692795	0.0693321	0.034666
ENSG00000073792	0.84362	0.7068	0.67648	0.66778	0.72367	0.081697	0.0408485
ENSG00000073803	0.89042	0.80654	0.81376	0.81782	0.832135	0.0391357	0.0195678
ENSG00000073849	0.40768	0.46222	0.52782	0.57784	0.49389	0.0744625	0.0372313
ENSG00000073861	0.13914	0.18772	0.29358	0.31198	0.233105	0.083202	0.041601
ENSG00000073905	0.506	0.44184	0.49998	0.43352	0.470335	0.0379391	0.0189696
ENSG00000073910	0.33134	0.37316	0.46108	0.4461	0.40292	0.0612548	0.0306274
ENSG00000073921	0.82598	0.73472	0.72466	0.70392	0.74732	0.0539852	0.0269926
ENSG00000073969	0.64768	0.65118	0.65038	0.65858	0.651955	0.0046636	0.0023318
ENSG00000074047	0.55656	0.5076	0.571	0.55162	0.546695	0.0273296	0.0136648
ENSG00000074054	0.70074	0.6417	0.56926	0.58398	0.62392	0.060001	0.0300005
ENSG00000074071	0.633737	0.68862	0.67998	0.7409	0.685809	0.0439255	0.0219628
ENSG00000074181	0.57922	0.6655	0.70924	0.747859	0.675455	0.072443	0.0362215
ENSG00000074201	0.69984	0.68726	0.677	0.675051	0.684788	0.0113746	0.0056873
ENSG00000074211	0.7987	0.81846	0.78498	0.77456	0.794175	0.0189696	0.00948478
ENSG00000074219	0.7977	0.68324	0.71698	0.72364	0.73039	0.0482326	0.0241163
ENSG00000074266	0.44502	0.4971	0.52974	0.58368	0.513885	0.0581574	0.0290787
ENSG00000074276	0.50248	0.61462	0.63346	0.62604	0.59415	0.0616026	0.0308013
ENSG00000074317	0.21552	0.29274	0.34528	0.4068	0.315085	0.0811087	0.0405544
ENSG00000074319	0.8444	0.76914	0.71408	0.733	0.765155	0.0575565	0.0287782
ENSG00000074356	0.52242	0.55336	0.57654	0.60996	0.56557	0.0369767	0.0184883
ENSG00000074370	0.394667	0.37818	0.443293	0.46914	0.42132	0.0421941	0.021097
ENSG00000074410	0.726384	0.78012	0.74004	0.75522	0.750441	0.0230261	0.0115131
ENSG00000074416	0.85326	0.84684	0.78352	0.74226	0.80647	0.0531309	0.0265654
ENSG00000074527	0.638061	0.76192	0.72596	0.68326	0.7023	0.0535523	0.0267762
ENSG00000074582	0.60552	0.61572	0.60986	0.65008	0.620295	0.0202918	0.0101459
ENSG00000074590	0.58434	0.62626	0.62666	0.62752	0.616195	0.0212432	0.0106216
ENSG00000074603	0.67632	0.586747	0.52864	0.60536	0.599267	0.0608802	0.0304401
ENSG00000074621	0.77076	0.64664	0.61274	0.59288	0.655755	0.0798181	0.0399091
ENSG00000074657	0.82734	0.758	0.72584	0.71118	0.75559	0.0516759	0.0258379
ENSG00000074660	0.35814	0.46188	0.49974	0.53944	0.4648	0.0778392	0.0389196
ENSG00000074695	0.76284	0.625576	0.6386	0.71698	0.685999	0.0652227	0.0326113
ENSG00000074696	0.84422	0.75268	0.70232	0.74368	0.760725	0.059827	0.0299135
ENSG00000074706	0.23744	0.31432	0.40274	0.39564	0.337535	0.0778585	0.0389292
ENSG00000074755	0.47168	0.42592	0.509475	0.52452	0.482899	0.0440116	0.0220058
ENSG00000074771	0.31376	0.38822	0.41162	0.39614	0.377435	0.0435481	0.0217741
ENSG00000074800	0.87738	0.698505	0.6306	0.63596	0.710611	0.115373	0.0576866
ENSG00000074803	0.23278	0.26188	0.29352	0.32242	0.27765	0.0388082	0.0194041
ENSG00000074842	0.79742	0.59252	0.70364	0.74668	0.710065	0.0872347	0.0436173
ENSG00000074855	0.571535	0.48152	0.57054	0.62614	0.562434	0.0598723	0.0299361
ENSG00000074935	0.77952	0.80088	0.78268	0.788101	0.787795	0.00941541	0.0047077
ENSG00000074964	0.744909	0.78648	0.79004	0.71224	0.758417	0.0369789	0.0184895
ENSG00000074966	0.36892	0.358222	0.416586	0.45674	0.400117	0.0454819	0.022741
ENSG00000075035	0.1611	0.27414	0.28274	0.42824	0.286555	0.109518	0.0547588
ENSG00000075043	0.7394	0.60976	0.60582	0.58794	0.63573	0.0697625	0.0348812
ENSG00000075073	0.25894	0.2891	0.3253	0.34752	0.305215	0.0391331	0.0195665
ENSG00000075089	0.62452	0.60592	0.6282	0.67432	0.63324	0.0290711	0.0145356
ENSG00000075131	0.63752	0.58016	0.53914	0.59474	0.58789	0.0406053	0.0203027
ENSG00000075142	0.82648	0.73016	0.74774	0.7542	0.764645	0.0424565	0.0212282
ENSG00000075151	0.5468	0.57646	0.60928	0.6603	0.59821	0.048627	0.0243135
ENSG00000075188	0.81732	0.7968	0.7534	0.74436	0.77797	0.0348153	0.0174076
ENSG00000075213	0.8585	0.66652	0.66974	0.66078	0.713885	0.0964812	0.0482406
ENSG00000075218	0.4118	0.44414	0.48624	0.5382	0.470095	0.0546837	0.0273418
ENSG00000075223	0.83878	0.7448	0.76874	0.70582	0.764535	0.0558776	0.0279388
ENSG00000075234	0.7423	0.7512	0.768889	0.80592	0.767077	0.0281546	0.0140773
ENSG00000075239	0.6055	0.62884	0.64118	0.69506	0.642645	0.0379465	0.0189732
ENSG00000075240	0.4574	0.52292	0.56952	0.5978	0.53691	0.0613421	0.0306711
ENSG00000075275	0.764222	0.79728	0.75052	0.75194	0.765991	0.0217479	0.0108739
ENSG00000075290	0.13178	0.154141	0.1931	0.2383	0.17933	0.0467709	0.0233854
ENSG00000075292	0.79052	0.67676	0.65274	0.65828	0.694575	0.0647825	0.0323912
ENSG00000075303	0.46746	0.44046	0.46042	0.51264	0.470245	0.0304892	0.0152446
ENSG00000075336	0.44648	0.50462	0.54866	0.64678	0.536635	0.0845171	0.0422585
ENSG00000075340	0.62708	0.59004	0.5871	0.5879	0.59803	0.0194064	0.0097032
ENSG00000075388	0.42102	0.47194	0.53222	0.54166	0.49171	0.0563442	0.0281721
ENSG00000075391	0.79914	0.7444	0.71328	0.6172	0.718505	0.0762945	0.0381473
ENSG00000075399	0.67772	0.67826	0.64666	0.6113	0.653485	0.0317663	0.0158831
ENSG00000075407	0.381333	0.35082	0.48228	0.50368	0.429528	0.0748308	0.0374154
ENSG00000075413	0.6667	0.6406	0.64899	0.71888	0.668792	0.0351193	0.0175597
ENSG00000075415	0.88524	0.71098	0.66838	0.6992	0.74095	0.0978558	0.0489279
ENSG00000075420	0.85818	0.81026	0.78866	0.74188	0.799745	0.0482923	0.0241462
ENSG00000075426	0.86376	0.7983	0.72616	0.7479	0.78403	0.0611414	0.0305707
ENSG00000075429	0.16378	0.26754	0.3072	0.3284	0.26673	0.0731217	0.0365609
ENSG00000075461	0.70376	0.640283	0.61148	0.64056	0.649021	0.0389599	0.01948
ENSG00000075539	0.60856	0.63642	0.647414	0.61842	0.627704	0.0174847	0.00874235
ENSG00000075568	0.68244	0.67254	0.68254	0.69498	0.683125	0.00919048	0.00459524
ENSG00000075618	0.86448	0.6932	0.63948	0.68282	0.719995	0.0990934	0.0495467
ENSG00000075624	0.734	0.577293	0.555818	0.606586	0.618424	0.0798106	0.0399053
ENSG00000075643	0.64326	0.75862	0.67876	0.68244	0.69077	0.0485608	0.0242804
ENSG00000075651	0.64104	0.79838	0.71686	0.69782	0.713525	0.0650954	0.0325477
ENSG00000075673	0.220808	0.334929	0.4027	0.35354	0.327994	0.0769643	0.0384821
ENSG00000075702	0.45836	0.47748	0.45464	0.53126	0.480435	0.0353299	0.0176649
ENSG00000075711	0.73212	0.69718	0.7218	0.69626	0.71184	0.0179641	0.00898207
ENSG00000075785	0.877333	0.71014	0.70622	0.71832	0.753003	0.0830398	0.0415199
ENSG00000075790	0.888404	0.66306	0.73656	0.704303	0.748082	0.0982656	0.0491328
ENSG00000075826	0.46818	0.54678	0.5378	0.55092	0.52592	0.0388809	0.0194405
ENSG00000075856	0.41336	0.43584	0.469	0.59768	0.47897	0.0823738	0.0411869
ENSG00000075884	0.41112	0.47386	0.51022	0.5335	0.482175	0.0533502	0.0266751
ENSG00000075886	0.0542	0.08538	0.09302	0.11302	0.086405	0.024429	0.0122145
ENSG00000075891	0.32346	0.5106	0.47202	0.475	0.44527	0.0830765	0.0415383
ENSG00000075914	0.57908	0.5571	0.55558	0.65774	0.587375	0.0481232	0.0240616
ENSG00000075945	0.49984	0.49614	0.58798	0.54806	0.533005	0.043619	0.0218095
ENSG00000075975	0.51348	0.48148	0.47556	0.52696	0.49937	0.0248144	0.0124072
ENSG00000076003	0.3687	0.39402	0.4399	0.5239	0.43163	0.0682076	0.0341038
ENSG00000076043	0.874768	0.733	0.71918	0.70644	0.758347	0.078368	0.039184
ENSG00000076053	0.84238	0.79748	0.75294	0.66658	0.764845	0.0749988	0.0374994
ENSG00000076067	0.84236	0.78046	0.74124	0.69888	0.765735	0.0609858	0.0304929
ENSG00000076108	0.46848	0.530707	0.55926	0.64004	0.549622	0.0712042	0.0356021
ENSG00000076201	0.74874	0.69178	0.6821	0.70596	0.707145	0.0294102	0.0147051
ENSG00000076242	0.40822	0.442949	0.46552	0.55218	0.467217	0.0613491	0.0306746
ENSG00000076248	0.4897	0.5161	0.50432	0.6111	0.530305	0.0549351	0.0274676
ENSG00000076258	0.33772	0.41148	0.44448	0.424505	0.404546	0.0465721	0.0232861
ENSG00000076321	0.75144	0.74026	0.69488	0.60436	0.697735	0.0668821	0.033441
ENSG00000076344	0.42646	0.5533	0.59742	0.62786	0.55126	0.088652	0.044326
ENSG00000076351	0.76736	0.71746	0.6882	0.68232	0.713835	0.0388519	0.019426
ENSG00000076356	0.76314	0.66436	0.66802	0.6824	0.69448	0.0464308	0.0232154
ENSG00000076382	0.44262	0.44566	0.4751	0.554343	0.479431	0.0520454	0.0260227
ENSG00000076513	0.37712	0.41966	0.45184	0.5026	0.437805	0.052938	0.026469
ENSG00000076554	0.71496	0.6163	0.60322	0.64116	0.64391	0.0499121	0.0249561
ENSG00000076555	0.513475	0.48506	0.57044	0.59184	0.540204	0.0494497	0.0247248
ENSG00000076604	0.84812	0.74414	0.69486	0.70388	0.74775	0.0702593	0.0351296
ENSG00000076641	0.34378	0.4198	0.42366	0.42384	0.40277	0.0393708	0.0196854
ENSG00000076650	0.594949	0.51662	0.45676	0.52684	0.523792	0.0566198	0.0283099
ENSG00000076662	0.3967	0.41928	0.43766	0.53752	0.44779	0.0621211	0.0310606
ENSG00000076685	0.75196	0.78528	0.73352	0.69966	0.742605	0.035756	0.017878
ENSG00000076706	0.6372	0.57554	0.64094	0.60238	0.614015	0.0309742	0.0154871
ENSG00000076716	0.72174	0.67674	0.7526	0.75386	0.726235	0.0361857	0.0180928
ENSG00000076770	0.38614	0.36354	0.4	0.50224	0.41298	0.0613746	0.0306873
ENSG00000076826	0.72574	0.65138	0.6342	0.64964	0.66524	0.0410658	0.0205329
ENSG00000076864	0.7438	0.8289	0.79526	0.77082	0.784695	0.0361968	0.0180984
ENSG00000076924	0.46878	0.46526	0.41698	0.560202	0.477806	0.059799	0.0298995
ENSG00000076928	0.38248	0.41114	0.45222	0.49332	0.43479	0.0483915	0.0241958
ENSG00000076944	0.73654	0.8463	0.73692	0.73424	0.7635	0.0552127	0.0276063
ENSG00000076984	0.37764	0.37698	0.42462	0.537434	0.429169	0.0755447	0.0377724
ENSG00000077009	0.44138	0.44264	0.47614	0.54632	0.47662	0.0491759	0.024588
ENSG00000077044	0.3518	0.5381	0.54388	0.55952	0.498325	0.0981015	0.0490507
ENSG00000077063	0.4728	0.55102	0.61632	0.57254	0.55317	0.0600752	0.0300376
ENSG00000077080	0.35722	0.4227	0.52344	0.50868	0.45301	0.0777902	0.0388951
ENSG00000077092	0.51344	0.58094	0.6396	0.59736	0.582835	0.0524484	0.0262242
ENSG00000077097	0.3992	0.3825	0.41496	0.48558	0.42056	0.0453276	0.0226638
ENSG00000077147	0.84322	0.780121	0.7507	0.77042	0.786115	0.0399894	0.0199947
ENSG00000077150	0.702768	0.62704	0.62368	0.64622	0.649927	0.0365996	0.0182998
ENSG00000077152	0.46422	0.48884	0.54948	0.57908	0.520405	0.0530447	0.0265223
ENSG00000077157	0.53072	0.51458	0.54502	0.53094	0.530315	0.0124416	0.00622081
ENSG00000077232	0.888	0.74576	0.734	0.72266	0.772605	0.0775059	0.038753
ENSG00000077235	0.74092	0.63954	0.61594	0.6802	0.66915	0.0547147	0.0273573
ENSG00000077238	0.694626	0.78562	0.69274	0.645556	0.704635	0.058568	0.029284
ENSG00000077254	0.6917	0.71772	0.72222	0.7023	0.708485	0.0140704	0.00703518
ENSG00000077264	0.22382	0.25266	0.284	0.34272	0.2758	0.0509343	0.0254671
ENSG00000077274	0.37408	0.47518	0.47064	0.46658	0.44662	0.0484874	0.0242437
ENSG00000077279	0.422242	0.4576	0.47916	0.45748	0.454121	0.0235696	0.0117848
ENSG00000077312	0.3435	0.37878	0.38014	0.47478	0.3943	0.0562703	0.0281352
ENSG00000077327	0.20736	0.26378	0.34034	0.38896	0.30011	0.0804885	0.0402443
ENSG00000077348	0.41756	0.44878	0.504121	0.56472	0.483795	0.0647434	0.0323717
ENSG00000077380	0.82304	0.74222	0.71772	0.72322	0.75155	0.0488021	0.024401
ENSG00000077420	0.40344	0.37706	0.38304	0.44368	0.401805	0.0301144	0.0150572
ENSG00000077454	0.45176	0.55242	0.604263	0.60844	0.554221	0.0729049	0.0364524
ENSG00000077458	0.48668	0.45326	0.465	0.5021	0.47676	0.0218409	0.0109204
ENSG00000077463	0.41368	0.4402	0.51372	0.57658	0.486045	0.0737133	0.0368566
ENSG00000077498	0.79424	0.70408	0.70014	0.68924	0.721925	0.0486169	0.0243084
ENSG00000077514	0.48032	0.49716	0.5142	0.53238	0.506015	0.0223663	0.0111831
ENSG00000077522	0.523152	0.4859	0.52602	0.5426	0.519418	0.0239331	0.0119666
ENSG00000077549	0.7398	0.66028	0.66088	0.71764	0.69465	0.0403682	0.0201841
ENSG00000077585	0.77584	0.71536	0.69552	0.69896	0.72142	0.0372984	0.0186492
ENSG00000077616	0.41408	0.469616	0.4547	0.40722	0.436404	0.0304842	0.0152421
ENSG00000077684	0.4353	0.45556	0.515556	0.57232	0.494684	0.061968	0.030984
ENSG00000077713	0.7731	0.83816	0.7445	0.68526	0.760255	0.063526	0.031763
ENSG00000077721	0.736606	0.6645	0.62632	0.608	0.658857	0.0569264	0.0284632
ENSG00000077782	0.77058	0.6842	0.68164	0.72992	0.716585	0.0422817	0.0211408
ENSG00000077800	0.10096	0.11514	0.10104	0.10076	0.104475	0.00711098	0.00355549
ENSG00000077809	0.5937	0.52686	0.56112	0.60888	0.57264	0.036448	0.018224
ENSG00000077935	0.179374	0.23856	0.343091	0.328	0.272256	0.0772173	0.0386086
ENSG00000077942	0.7846	0.70282	0.669	0.72216	0.719645	0.0485574	0.0242787
ENSG00000077943	0.27918	0.27418	0.4697	0.52208	0.386285	0.128371	0.0641855
ENSG00000077984	0.5165	0.6016	0.57216	0.60212	0.573095	0.0402445	0.0201222
ENSG00000078018	0.75456	0.70018	0.67374	0.65082	0.694825	0.0446392	0.0223196
ENSG00000078043	0.46962	0.46066	0.47892	0.55036	0.48989	0.0409969	0.0204984
ENSG00000078053	0.4523	0.46326	0.54988	0.58478	0.512555	0.0649879	0.0324939
ENSG00000078061	0.62036	0.59278	0.63306	0.65984	0.62651	0.0278647	0.0139324
ENSG00000078070	0.62786	0.61456	0.62906	0.7265	0.649495	0.0517555	0.0258777
ENSG00000078081	0.55484	0.74344	0.69546	0.69418	0.67198	0.0813889	0.0406945
ENSG00000078098	0.80458	0.75192	0.75092	0.721	0.757105	0.0347495	0.0173748
ENSG00000078114	0.69044	0.676343	0.69352	0.71682	0.694281	0.0167839	0.00839194
ENSG00000078124	0.81374	0.7284	0.70844	0.69964	0.737555	0.0521958	0.0260979
ENSG00000078140	0.8148	0.7406	0.72302	0.707172	0.746398	0.0476014	0.0238007
ENSG00000078142	0.52622	0.57718	0.60824	0.64776	0.58985	0.0513195	0.0256597
ENSG00000078177	0.35654	0.30694	0.38044	0.37334	0.354315	0.0331351	0.0165676
ENSG00000078237	0.67786	0.64208	0.675	0.64546	0.6601	0.0189427	0.00947135
ENSG00000078246	0.80494	0.71486	0.71338	0.68176	0.728735	0.0530476	0.0265238
ENSG00000078269	0.77666	0.79708	0.76306	0.74886	0.771415	0.0205324	0.0102662
ENSG00000078295	0.50096	0.44144	0.50246	0.45936	0.476055	0.03052	0.01526
ENSG00000078304	0.41436	0.46952	0.48872	0.54822	0.480205	0.0552216	0.0276108
ENSG00000078319	0.38558	0.39748	0.37394	0.4538	0.4027	0.0353963	0.0176981
ENSG00000078328	0.45782	0.456	0.46116	0.44002	0.45375	0.00939944	0.00469972
ENSG00000078369	0.735717	0.58344	0.59004	0.6167	0.631474	0.070967	0.0354835
ENSG00000078399	0.44252	0.4674	0.54404	0.61586	0.517455	0.0785516	0.0392758
ENSG00000078401	0.674747	0.6689	0.63748	0.64594	0.656767	0.0178859	0.00894296
ENSG00000078403	0.38	0.48902	0.51402	0.60342	0.496615	0.0919547	0.0459773
ENSG00000078487	0.42154	0.32424	0.34006	0.28366	0.342375	0.0578757	0.0289378
ENSG00000078549	0.38304	0.42774	0.4647	0.436101	0.427895	0.0338326	0.0169163
ENSG00000078579	0.34616	0.4318	0.47548	0.49698	0.437605	0.0667228	0.0333614
ENSG00000078589	0.27602	0.27178	0.36218	0.46436	0.343585	0.090652	0.045326
ENSG00000078596	0.38406	0.48028	0.52068	0.58554	0.49264	0.0843782	0.0421891
ENSG00000078618	0.77186	0.74392	0.65066	0.681434	0.711969	0.0556745	0.0278373
ENSG00000078668	0.47378	0.47726	0.56944	0.59842	0.529725	0.0637147	0.0318574
ENSG00000078674	0.3618	0.37606	0.47074	0.52568	0.43357	0.0781541	0.0390771
ENSG00000078687	0.32806	0.31318	0.42612	0.44834	0.378925	0.0682043	0.0341021
ENSG00000078699	0.46514	0.44802	0.50822	0.54644	0.491955	0.0442812	0.0221406
ENSG00000078725	0.3453	0.32982	0.34728	0.39236	0.35369	0.0269359	0.0134679
ENSG00000078747	0.86548	0.79522	0.68084	0.69662	0.75954	0.0868887	0.0434444
ENSG00000078795	0.23962	0.13634	0.1339	0.1454	0.163815	0.0507783	0.0253891
ENSG00000078804	0.76094	0.75452	0.74048	0.75766	0.7534	0.00900333	0.00450167
ENSG00000078808	0.88598	0.633576	0.70042	0.7514	0.742844	0.106927	0.0534637
ENSG00000078814	0.369449	0.43456	0.47462	0.50264	0.445317	0.057782	0.028891
ENSG00000078898	0.416	0.55982	0.5707	0.62752	0.54351	0.0900403	0.0450202
ENSG00000078900	0.24066	0.38822	0.42528	0.4767	0.382715	0.101415	0.0507074
ENSG00000078902	0.84998	0.80846	0.74406	0.764687	0.791797	0.0471759	0.023588
ENSG00000078967	0.85254	0.72786	0.67222	0.63902	0.72291	0.0938713	0.0469356
ENSG00000079101	0.432182	0.4571	0.48364	0.44348	0.4541	0.0221721	0.011086
ENSG00000079102	0.14184	0.32034	0.44532	0.44852	0.339005	0.144359	0.0721797
ENSG00000079112	0.824121	0.83168	0.81514	0.8082	0.819785	0.0102645	0.00513227
ENSG00000079134	0.35042	0.38924	0.45172	0.51872	0.427525	0.0737402	0.0368701
ENSG00000079150	0.7788	0.79404	0.77886	0.69166	0.76084	0.046674	0.023337
ENSG00000079156	0.78792	0.69368	0.61914	0.62654	0.68182	0.0782784	0.0391392
ENSG00000079215	0.64422	0.776	0.69894	0.66758	0.696685	0.057433	0.0287165
ENSG00000079246	0.5354	0.54528	0.53126	0.5824	0.548585	0.0232979	0.011649
ENSG00000079257	0.69586	0.7044	0.70384	0.6726	0.694175	0.0149028	0.00745141
ENSG00000079263	0.40524	0.38122	0.46436	0.49098	0.43545	0.0509016	0.0254508
ENSG00000079277	0.76902	0.77666	0.7241	0.68144	0.737805	0.0441548	0.0220774
ENSG00000079308	0.76456	0.8102	0.7066	0.70392	0.74632	0.0509535	0.0254768
ENSG00000079313	0.47044	0.45726	0.47398	0.5591	0.490195	0.0464966	0.0232483
ENSG00000079332	0.78672	0.75332	0.7419	0.76914	0.76277	0.0194854	0.00974268
ENSG00000079335	0.30752	0.29342	0.39418	0.41396	0.35227	0.0606299	0.0303149
ENSG00000079337	0.72564	0.72596	0.68346	0.681495	0.704139	0.0250255	0.0125127
ENSG00000079385	0.80912	0.781414	0.75034	0.77718	0.779514	0.0240603	0.0120302
ENSG00000079387	0.46746	0.47118	0.46256	0.5292	0.4826	0.0312666	0.0156333
ENSG00000079393	0.49982	0.56196	0.61582	0.60078	0.569595	0.0517562	0.0258781
ENSG00000079432	0.41632	0.46466	0.50548	0.5621	0.48714	0.0618498	0.0309249
ENSG00000079435	0.34906	0.33826	0.36796	0.42642	0.370425	0.0392962	0.0196481
ENSG00000079459	0.49986	0.48736	0.55062	0.61432	0.53804	0.0577439	0.0288719
ENSG00000079462	0.55892	0.540081	0.56534	0.6491	0.57836	0.0483628	0.0241814
ENSG00000079482	0.59438	0.55008	0.5879	0.50938	0.560435	0.0392447	0.0196223
ENSG00000079557	0.20912	0.20176	0.13088	0.135	0.16919	0.0419993	0.0209996
ENSG00000079616	0.3783	0.40412	0.44106	0.50698	0.432615	0.0558676	0.0279338
ENSG00000079689	0.48776	0.45984	0.52544	0.5888	0.51546	0.055795	0.0278975
ENSG00000079691	0.66516	0.69968	0.74058	0.74608	0.712875	0.0379516	0.0189758
ENSG00000079739	0.86396	0.84086	0.7699	0.76438	0.809775	0.0501764	0.0250882
ENSG00000079785	0.80062	0.63892	0.6182	0.57194	0.65742	0.0994879	0.049744
ENSG00000079805	0.6829	0.70458	0.640707	0.70468	0.683217	0.0301343	0.0150672
ENSG00000079819	0.77864	0.69402	0.654768	0.67698	0.701102	0.0541327	0.0270663
ENSG00000079841	0.17156	0.37978	0.39014	0.43092	0.3431	0.116471	0.0582355
ENSG00000079931	0.62842	0.56606	0.644101	0.595798	0.608595	0.0347692	0.0173846
ENSG00000079950	0.56556	0.58462	0.5821	0.63504	0.59183	0.0300215	0.0150108
ENSG00000079974	0.730263	0.64342	0.65032	0.61506	0.659766	0.0494126	0.0247063
ENSG00000079999	0.6156	0.624303	0.62464	0.69478	0.639831	0.036871	0.0184355
ENSG00000080007	0.55406	0.50666	0.54104	0.52149	0.530812	0.0209388	0.0104694
ENSG00000080031	0.71422	0.81668	0.79626	0.7658	0.77324	0.0445558	0.0222779
ENSG00000080166	0.82484	0.693172	0.68736	0.70868	0.728513	0.0648455	0.0324227
ENSG00000080189	0.7818	0.74644	0.65032	0.69206	0.717655	0.0581156	0.0290578
ENSG00000080200	0.6361	0.55608	0.53446	0.50364	0.55757	0.056603	0.0283015
ENSG00000080224	0.23668	0.24166	0.34158	0.35176	0.29292	0.0622374	0.0311187
ENSG00000080293	0.519919	0.44048	0.3603	0.33662	0.41433	0.0832486	0.0416243
ENSG00000080298	0.23596	0.25506	0.3393	0.3577	0.297005	0.060439	0.0302195
ENSG00000080345	0.57082	0.53572	0.52652	0.55054	0.5459	0.0193369	0.00966847
ENSG00000080371	0.8133	0.73814	0.69958	0.723	0.743505	0.0491596	0.0245798
ENSG00000080493	0.53258	0.56808	0.55036	0.57758	0.55715	0.0198883	0.00994417
ENSG00000080503	0.37592	0.41848	0.4826	0.57476	0.46294	0.0864858	0.0432429
ENSG00000080511	0.74604	0.43494	0.34648	0.38848	0.478985	0.181666	0.0908328
ENSG00000080546	0.4043	0.45434	0.53288	0.5496	0.48528	0.0681123	0.0340562
ENSG00000080561	0.52176	0.51764	0.55372	0.528283	0.530351	0.016184	0.00809198
ENSG00000080572	0.079	0.07074	0.05772	0.05294	0.0651	0.0119352	0.00596762
ENSG00000080573	0.5504	0.57136	0.64792	0.61678	0.596615	0.0440169	0.0220085
ENSG00000080603	0.396222	0.45022	0.4957	0.54028	0.470606	0.0617325	0.0308663
ENSG00000080608	0.57068	0.5734	0.57742	0.5908	0.578075	0.00892368	0.00446184
ENSG00000080618	0.46494	0.50022	0.47546	0.47028	0.477725	0.0155996	0.00779978
ENSG00000080644	0.83804	0.69552	0.68332	0.6713	0.722045	0.0779596	0.0389798
ENSG00000080709	0.4027	0.40236	0.49794	0.44022	0.435805	0.0450731	0.0225366
ENSG00000080802	0.65154	0.645596	0.62068	0.56824	0.621514	0.0379487	0.0189744
ENSG00000080815	0.8126	0.85288	0.78932	0.79008	0.81122	0.0297992	0.0148996
ENSG00000080819	0.62028	0.62958	0.6811	0.70694	0.659475	0.0414348	0.0207174
ENSG00000080822	0.654101	0.63026	0.6536	0.62484	0.6407	0.0153463	0.00767317
ENSG00000080823	0.71408	0.676162	0.6526	0.65014	0.673245	0.0296427	0.0148213
ENSG00000080824	0.6669	0.62102	0.64692	0.67868	0.65338	0.025244	0.012622
ENSG00000080839	0.5259	0.48002	0.43852	0.5038	0.48706	0.0373919	0.018696
ENSG00000080845	0.84698	0.81948	0.80996	0.78412	0.815135	0.0259595	0.0129798
ENSG00000080854	0.69854	0.597	0.62884	0.61434	0.63468	0.0445185	0.0222593
ENSG00000080910	0.5513	0.47702	0.42718	0.38852	0.461005	0.0702564	0.0351282
ENSG00000080947	0.52522	0.48878	0.5574	0.51024	0.52041	0.0288403	0.0144201
ENSG00000080986	0.47164	0.47958	0.49618	0.54396	0.49784	0.032402	0.016201
ENSG00000081014	0.52616	0.42592	0.42898	0.4103	0.44784	0.0528503	0.0264251
ENSG00000081019	0.35594	0.36754	0.38574	0.37892	0.372035	0.0130956	0.0065478
ENSG00000081026	0.7192	0.58194	0.59416	0.57134	0.61666	0.068993	0.0344965
ENSG00000081041	0.8539	0.8518	0.746364	0.71024	0.790576	0.0734096	0.0367048
ENSG00000081051	0.60646	0.67546	0.6564	0.6741	0.653105	0.032286	0.016143
ENSG00000081052	0.41798	0.59876	0.57248	0.57436	0.540895	0.082813	0.0414065
ENSG00000081059	0.49248	0.50644	0.56662	0.606384	0.542981	0.0531172	0.0265586
ENSG00000081087	0.8323	0.84062	0.82566	0.7555	0.81352	0.0391612	0.0195806
ENSG00000081138	0.4432	0.382	0.43866	0.51682	0.44517	0.0552884	0.0276442
ENSG00000081148	0.3727	0.4225	0.486081	0.43398	0.428815	0.0465289	0.0232645
ENSG00000081154	0.72496	0.64488	0.64872	0.656081	0.66866	0.0378198	0.0189099
ENSG00000081177	0.845798	0.73112	0.70008	0.73054	0.751884	0.0642656	0.0321328
ENSG00000081181	0.85342	0.69652	0.63726	0.72274	0.727485	0.0912533	0.0456267
ENSG00000081189	0.390485	0.460061	0.5498	0.54432	0.486166	0.0758673	0.0379337
ENSG00000081237	0.39902	0.4667	0.48028	0.51726	0.465815	0.0493902	0.0246951
ENSG00000081248	0.35616	0.33974	0.40228	0.39438	0.37314	0.0300231	0.0150115
ENSG00000081277	0.84116	0.81434	0.73168	0.7422	0.782345	0.0537322	0.0268661
ENSG00000081307	0.46568	0.52762	0.54294	0.645798	0.545509	0.0747377	0.0373688
ENSG00000081320	0.35342	0.37316	0.44368	0.53094	0.4253	0.0803802	0.0401901
ENSG00000081377	0.74504	0.72042	0.74302	0.69998	0.727115	0.0212556	0.0106278
ENSG00000081386	0.50804	0.404687	0.44184	0.40886	0.440857	0.0477726	0.0238863
ENSG00000081479	0.47846	0.5263	0.55514	0.55594	0.52896	0.0363806	0.0181903
ENSG00000081665	0.4406	0.42732	0.4352	0.45224	0.43884	0.0104661	0.00523305
ENSG00000081692	0.76646	0.719694	0.69518	0.677633	0.714742	0.0385532	0.0192766
ENSG00000081721	0.77528	0.73052	0.71024	0.6504	0.71661	0.0518331	0.0259165
ENSG00000081760	0.82128	0.680869	0.6466	0.68154	0.707572	0.077541	0.0387705
ENSG00000081791	0.64732	0.65556	0.64598	0.64488	0.648435	0.00485365	0.00242683
ENSG00000081800	0.03422	0.02222	0.03272	0.03734	0.031625	0.00655867	0.00327933
ENSG00000081803	0.28106	0.418	0.53788	0.60264	0.459895	0.141651	0.0708255
ENSG00000081818	0.26862	0.27724	0.3443	0.36156	0.31293	0.0468548	0.0234274
ENSG00000081842	0.47838	0.39078	0.34874	0.3526	0.392625	0.0602363	0.0301181
ENSG00000081853	0.443717	0.43116	0.3893	0.38062	0.411199	0.0309328	0.0154664
ENSG00000081870	0.59606	0.56924	0.56626	0.58836	0.57998	0.0145187	0.00725934
ENSG00000081913	0.366303	0.3397	0.34576	0.40554	0.364326	0.0297413	0.0148707
ENSG00000081923	0.82262	0.8241	0.77182	0.81562	0.80854	0.0247578	0.0123789
ENSG00000081985	0.32098	0.37132	0.344687	0.40786	0.361212	0.0372823	0.0186411
ENSG00000082014	0.855131	0.82128	0.84486	0.80016	0.830358	0.0246195	0.0123097
ENSG00000082068	0.7198	0.58068	0.56544	0.56492	0.60771	0.0750833	0.0375417
ENSG00000082074	0.54362	0.58786	0.5357	0.56756	0.558685	0.023701	0.0118505
ENSG00000082126	0.56818	0.52116	0.50884	0.53438	0.53314	0.0255822	0.0127911
ENSG00000082146	0.85534	0.83836	0.80164	0.78104	0.819095	0.0338511	0.0169256
ENSG00000082153	0.87978	0.65032	0.633455	0.65572	0.704819	0.117026	0.0585129
ENSG00000082175	0.37516	0.42046	0.52744	0.55074	0.46845	0.0841774	0.0420887
ENSG00000082196	0.59132	0.517051	0.59438	0.56282	0.566393	0.0358333	0.0179166
ENSG00000082212	0.37986	0.41112	0.50916	0.55162	0.46294	0.0808044	0.0404022
ENSG00000082213	0.80642	0.761172	0.76738	0.71544	0.762603	0.0372789	0.0186394
ENSG00000082258	0.60344	0.60662	0.61008	0.61634	0.60912	0.00552456	0.00276228
ENSG00000082269	0.6304	0.49246	0.53302	0.60592	0.56545	0.0638633	0.0319317
ENSG00000082293	0.5019	0.4328	0.492	0.4935	0.48005	0.0317998	0.0158999
ENSG00000082397	0.67508	0.6023	0.64854	0.59218	0.629525	0.0390413	0.0195207
ENSG00000082438	0.63158	0.68614	0.68092	0.63874	0.659345	0.0281597	0.0140799
ENSG00000082458	0.72484	0.66856	0.66478	0.70714	0.69133	0.029418	0.014709
ENSG00000082482	0.46122	0.45774	0.509172	0.46766	0.473948	0.0238394	0.0119197
ENSG00000082497	0.69788	0.60242	0.633273	0.5427	0.619068	0.0646074	0.0323037
ENSG00000082512	0.48542	0.47268	0.5431	0.62096	0.53054	0.0676193	0.0338097
ENSG00000082515	0.8494	0.832525	0.78678	0.736424	0.801282	0.0506896	0.0253448
ENSG00000082516	0.67842	0.6073	0.625313	0.63016	0.635298	0.0303836	0.0151918
ENSG00000082556	0.18718	0.23402	0.34778	0.311333	0.270078	0.0728282	0.0364141
ENSG00000082641	0.84172	0.71152	0.68974	0.701	0.735995	0.0710422	0.0355211
ENSG00000082684	0.583	0.63422	0.56754	0.53688	0.58041	0.0406724	0.0203362
ENSG00000082701	0.820444	0.73297	0.67684	0.7239	0.738539	0.0598904	0.0299452
ENSG00000082781	0.85982	0.638263	0.69682	0.68138	0.719071	0.0970498	0.0485249
ENSG00000082805	0.62192	0.60926	0.63526	0.64524	0.62792	0.015685	0.00784248
ENSG00000082898	0.55764	0.5142	0.5308	0.59072	0.54834	0.0334452	0.0167226
ENSG00000082929	0.26364	0.21586	0.27816	0.27946	0.25928	0.0298217	0.0149108
ENSG00000082996	0.85148	0.77416	0.80786	0.751	0.796125	0.0436677	0.0218339
ENSG00000083067	0.48	0.49678	0.5925	0.59458	0.540965	0.0610996	0.0305498
ENSG00000083093	0.669515	0.5906	0.55426	0.541	0.588844	0.0577235	0.0288618
ENSG00000083097	0.37224	0.38208	0.44482	0.476343	0.418871	0.0500149	0.0250074
ENSG00000083099	0.62394	0.64718	0.69586	0.71154	0.66963	0.0409717	0.0204858
ENSG00000083123	0.59468	0.565818	0.60622	0.68286	0.612395	0.0499555	0.0249778
ENSG00000083168	0.43094	0.40334	0.44532	0.46198	0.435395	0.0248505	0.0124252
ENSG00000083223	0.66996	0.59501	0.617152	0.60916	0.62282	0.0327325	0.0163663
ENSG00000083290	0.62374	0.5754	0.62684	0.57132	0.599325	0.0300547	0.0150273
ENSG00000083307	0.75262	0.71796	0.7002	0.70718	0.71949	0.0232635	0.0116318
ENSG00000083312	0.74782	0.74552	0.7323	0.72882	0.738615	0.00945573	0.00472786
ENSG00000083444	0.86818	0.692283	0.73282	0.78954	0.770706	0.0762484	0.0381242
ENSG00000083454	0.53446	0.40202	0.46464	0.5336	0.48368	0.0635124	0.0317562
ENSG00000083457	0.50618	0.65578	0.69608	0.69286	0.637725	0.0895828	0.0447914
ENSG00000083520	0.67784	0.59612	0.53212	0.55992	0.5915	0.0632435	0.0316217
ENSG00000083535	0.59474	0.48892	0.49232	0.45908	0.508765	0.05923	0.029615
ENSG00000083544	0.62488	0.56962	0.62632	0.61694	0.60944	0.0268652	0.0134326
ENSG00000083622	0.01074	0.05272	0.0329796	0.03552	0.0329899	0.0172311	0.00861557
ENSG00000083635	0.566	0.48748	0.4661	0.44654	0.49153	0.0523863	0.0261931
ENSG00000083642	0.37532	0.40582	0.41692	0.47262	0.41767	0.0406366	0.0203183
ENSG00000083720	0.38642	0.43544	0.52118	0.57236	0.47885	0.0835936	0.0417968
ENSG00000083750	0.54248	0.57642	0.61696	0.63382	0.59242	0.0410941	0.0205471
ENSG00000083782	0.29168	0.39796	0.43692	0.43812	0.39117	0.0689002	0.0344501
ENSG00000083799	0.47042	0.4662	0.5234	0.5555	0.50388	0.0431471	0.0215735
ENSG00000083807	0.4837	0.55202	0.60872	0.64206	0.571625	0.0694077	0.0347039
ENSG00000083812	0.43638	0.36528	0.40886	0.47296	0.42087	0.0454181	0.0227091
ENSG00000083814	0.2949	0.27102	0.31386	0.3247	0.30112	0.0235444	0.0117722
ENSG00000083817	0.33844	0.34912	0.33736	0.33022	0.338785	0.00779575	0.00389787
ENSG00000083828	0.36712	0.31398	0.35174	0.34612	0.34474	0.0223454	0.0111727
ENSG00000083838	0.65392	0.53964	0.52678	0.59522	0.57889	0.0581727	0.0290863
ENSG00000083842	0.14302	0.1346	0.24378	0.22664	0.18701	0.0561999	0.0281
ENSG00000083844	0.68824	0.52374	0.46752	0.492	0.542875	0.0996055	0.0498028
ENSG00000083845	0.5867	0.61886	0.6082	0.6295	0.610815	0.0182777	0.00913885
ENSG00000083857	0.88024	0.71662	0.73192	0.75906	0.77196	0.0742893	0.0371446
ENSG00000083896	0.48614	0.4951	0.5625	0.5987	0.53561	0.0541349	0.0270674
ENSG00000083937	0.85786	0.83752	0.80002	0.78052	0.81898	0.0350905	0.0175453
ENSG00000084070	0.3774	0.3802	0.5029	0.56068	0.455295	0.0914314	0.0457157
ENSG00000084072	0.55418	0.51366	0.55688	0.58972	0.55361	0.0311499	0.015575
ENSG00000084073	0.84922	0.70282	0.6734	0.69876	0.73105	0.0798483	0.0399241
ENSG00000084090	0.38818	0.41232	0.50164	0.61056	0.478175	0.10085	0.0504252
ENSG00000084092	0.4547	0.3942	0.49568	0.5591	0.47592	0.0693729	0.0346865
ENSG00000084093	0.62242	0.54722	0.57122	0.581051	0.580478	0.0313649	0.0156824
ENSG00000084110	0.17334	0.39874	0.52836	0.51286	0.403325	0.163855	0.0819277
ENSG00000084112	0.79422	0.73096	0.743	0.69126	0.73986	0.0424501	0.0212251
ENSG00000084207	NA	NA	NA	NA	#DIV/0!	#DIV/0!	#DIV/0!
ENSG00000084234	0.87494	0.8182	0.73964	0.72828	0.790265	0.0691743	0.0345871
ENSG00000084444	0.58492	0.53818	0.5479	0.51464	0.54641	0.029225	0.0146125
ENSG00000084453	0.43056	0.39086	0.38196	0.4403	0.41092	0.0288097	0.0144049
ENSG00000084463	0.85874	0.67274	0.64606	0.66976	0.711825	0.0986681	0.049334
ENSG00000084623	0.81968	0.68178	0.71476	0.751	0.741805	0.0591143	0.0295571
ENSG00000084628	0.44304	0.42622	0.53616	0.507818	0.47831	0.0522006	0.0261003
ENSG00000084636	0.72292	0.691737	0.72336	0.7213	0.714829	0.0154201	0.00771005
ENSG00000084652	0.49526	0.50766	0.52278	0.61138	0.53427	0.052624	0.026312
ENSG00000084674	0.565616	0.65436	0.59878	0.645	0.615939	0.0414228	0.0207114
ENSG00000084676	0.47958	0.42678	0.47862	0.50256	0.471885	0.0320416	0.0160208
ENSG00000084693	0.77492	0.73536	0.62538	0.65598	0.69791	0.0691659	0.034583
ENSG00000084710	0.48896	0.52236	0.56402	0.5059	0.52031	0.0321726	0.0160863
ENSG00000084731	0.90168	0.75168	0.71142	0.597051	0.740458	0.125867	0.0629334
ENSG00000084733	0.85492	0.83934	0.79856	0.8078	0.825155	0.0264302	0.0132151
ENSG00000084734	0.55662	0.78386	0.77252	0.68384	0.69921	0.105053	0.0525263
ENSG00000084754	0.76768	0.685394	0.61386	0.69268	0.689903	0.0628751	0.0314376
ENSG00000084764	0.791758	0.6771	0.7353	0.68972	0.723469	0.0519371	0.0259685
ENSG00000084774	0.59014	0.552343	0.49588	0.63282	0.567796	0.0581322	0.0290661
ENSG00000085063	0.86918	0.59336	0.68256	0.661273	0.701593	0.118022	0.0590111
ENSG00000085117	0.7626	0.68174	0.61206	0.64594	0.675585	0.064611	0.0323055
ENSG00000085185	0.53092	0.4471	0.46299	0.535636	0.494162	0.045672	0.022836
ENSG00000085224	0.52508	0.47076	0.51318	0.55822	0.51681	0.0361338	0.0180669
ENSG00000085231	0.668121	0.69238	0.68388	0.66254	0.67673	0.0138023	0.00690116
ENSG00000085265	0.0831	0.19476	0.25124	0.2823	0.20285	0.0876725	0.0438363
ENSG00000085274	0.78834	0.67566	0.66428	0.68456	0.70321	0.057357	0.0286785
ENSG00000085276	0.721495	0.80966	0.80398	0.84778	0.795729	0.0531731	0.0265866
ENSG00000085365	0.76502	0.739313	0.72188	0.686727	0.728235	0.032859	0.0164295
ENSG00000085377	0.80882	0.73616	0.71072	0.72384	0.744885	0.0438708	0.0219354
ENSG00000085382	0.48974	0.485697	0.50238	0.49102	0.492209	0.00714995	0.00357498
ENSG00000085415	0.41644	0.4438	0.42886	0.53536	0.456115	0.0540011	0.0270006
ENSG00000085433	0.58992	0.506141	0.54828	0.53064	0.543745	0.0353009	0.0176505
ENSG00000085449	0.843717	0.83068	0.83426	0.80908	0.829434	0.0146417	0.00732084
ENSG00000085465	0.30656	0.39732	0.445354	0.474909	0.406036	0.0736225	0.0368112
ENSG00000085491	0.853818	0.7573	0.724848	0.695	0.757742	0.0689187	0.0344594
ENSG00000085511	0.4954	0.47264	0.506	0.5652	0.50981	0.0394623	0.0197312
ENSG00000085514	0.2441	0.2715	0.36874	0.37316	0.314375	0.0663025	0.0331513
ENSG00000085552	0.6099	0.57598	0.60354	0.59414	0.59589	0.0147679	0.00738395
ENSG00000085563	0.591859	0.53948	0.619737	0.65602	0.601774	0.0491398	0.0245699
ENSG00000085644	0.617	0.489717	0.50526	0.506444	0.529605	0.0587594	0.0293797
ENSG00000085662	0.84364	0.8525	0.79884	0.741394	0.809093	0.0508788	0.0254394
ENSG00000085719	0.80308	0.73584	0.70982	0.7345	0.74581	0.0400102	0.0200051
ENSG00000085721	0.67282	0.64392	0.61544	0.65762	0.64745	0.0243869	0.0121935
ENSG00000085733	0.85299	0.80112	0.78438	0.80092	0.809852	0.029809	0.0149045
ENSG00000085741	0.72212	0.7011	0.66818	0.6992	0.69765	0.0222229	0.0111114
ENSG00000085760	0.7623	0.7225	0.76432	0.76264	0.75294	0.0203125	0.0101563
ENSG00000085788	0.45344	0.52308	0.59844	0.62098	0.548985	0.0762212	0.0381106
ENSG00000085831	0.74156	0.6595	0.699	0.71068	0.702685	0.0339299	0.0169649
ENSG00000085832	0.48236	0.53078	0.50474	0.53728	0.51379	0.0252335	0.0126167
ENSG00000085840	0.392	0.41646	0.40618	0.51588	0.43263	0.0563987	0.0281993
ENSG00000085871	NA	NA	NA	NA	#DIV/0!	#DIV/0!	#DIV/0!
ENSG00000085872	0.38682	0.38716	0.43396	0.53418	0.43553	0.0693941	0.034697
ENSG00000085978	0.84586	0.7826	0.766	0.73166	0.78153	0.0478459	0.023923
ENSG00000085982	0.83528	0.88106	0.8419	0.7676	0.83146	0.0471234	0.0235617
ENSG00000085998	0.87002	0.73202	0.77566	0.76714	0.78621	0.0589792	0.0294896
ENSG00000085999	0.40978	0.45314	0.4366	0.50948	0.45225	0.0421295	0.0210648
ENSG00000086015	0.80114	0.70168	0.6712	0.72024	0.723565	0.0555277	0.0277639
ENSG00000086061	0.63182	0.6142	0.54494	0.58236	0.59333	0.0382055	0.0191027
ENSG00000086062	0.74208	0.84632	0.75142	0.701	0.760205	0.0614457	0.0307228
ENSG00000086065	0.82252	0.84172	0.8085	0.79134	0.81602	0.0213572	0.0106786
ENSG00000086102	0.4558	0.520263	0.54668	0.59714	0.529971	0.0588401	0.02942
ENSG00000086159	0.34846	0.41782	0.35788	0.35404	0.36955	0.0324116	0.0162058
ENSG00000086189	0.607	0.60956	0.64334	0.62502	0.62123	0.0167521	0.00837605
ENSG00000086200	0.7779	0.72186	0.654727	0.62297	0.694364	0.0692881	0.034644
ENSG00000086205	0.51096	0.6089	0.632788	0.71592	0.617142	0.0843493	0.0421747
ENSG00000086232	0.76238	0.68818	0.631535	0.67308	0.688794	0.0545917	0.0272958
ENSG00000086288	0.08662	0.15	0.27098	0.26538	0.193245	0.0903423	0.0451712
ENSG00000086289	0.86844	0.86704	0.82942	0.78692	0.837955	0.0385257	0.0192629
ENSG00000086300	0.8046	0.8052	0.7326	0.6759	0.754575	0.0625514	0.0312757
ENSG00000086475	0.46316	0.46666	0.46684	0.60506	0.50043	0.0697739	0.0348869
ENSG00000086504	0.74544	0.67516	0.6493	0.6803	0.68755	0.040908	0.020454
ENSG00000086506	0.48014	0.54522	0.59422	0.57024	0.547455	0.0491339	0.024567
ENSG00000086544	0.68406	0.73544	0.69766	0.64306	0.690055	0.0381318	0.0190659
ENSG00000086548	0.77894	0.68726	0.69138	0.70638	0.71599	0.0427634	0.0213817
ENSG00000086570	0.6706	0.69672	0.62646	0.68264	0.669105	0.0303678	0.0151839
ENSG00000086589	0.5225	0.53898	0.50434	0.5028	0.517155	0.0170801	0.00854005
ENSG00000086598	0.87392	0.702384	0.7268	0.75186	0.763741	0.0761794	0.0380897
ENSG00000086619	0.51732	0.5284	0.66236	0.66578	0.593465	0.081665	0.0408325
ENSG00000086666	0.77322	0.76806	0.78456	0.79858	0.781105	0.0135359	0.00676793
ENSG00000086696	0.67304	0.8247	0.79564	0.83374	0.78178	0.0742932	0.0371466
ENSG00000086712	0.42068	0.44174	0.43652	0.492505	0.447861	0.0310804	0.0155402
ENSG00000086717	0.19222	0.26916	0.27546	0.31018	0.261755	0.0497419	0.0248709
ENSG00000086730	0.37824	0.4654	0.50504	0.56914	0.479455	0.0798749	0.0399375
ENSG00000086758	0.50194	0.50128	0.535152	0.59186	0.532558	0.0425802	0.0212901
ENSG00000086827	0.7868	0.71438	0.66394	0.66078	0.706475	0.058912	0.029456
ENSG00000086848	0.66826	0.65664	0.62148	0.61474	0.64028	0.0261805	0.0130903
ENSG00000086967	0.31884	0.381	0.51776	0.53118	0.437195	0.104067	0.0520334
ENSG00000086991	0.42344	0.4137	0.3955	0.3855	0.404535	0.017179	0.00858952
ENSG00000087008	0.7063	0.63076	0.6054	0.59678	0.63481	0.0497944	0.0248972
ENSG00000087053	0.82032	0.76372	0.74698	0.77858	0.7774	0.0313902	0.0156951
ENSG00000087074	0.85002	0.82312	0.7718	0.74838	0.79833	0.0464946	0.0232473
ENSG00000087076	0.638465	0.62284	0.6424	0.62976	0.633366	0.00878273	0.00439137
ENSG00000087077	0.88738	0.8545	0.80006	0.8339	0.84396	0.0366279	0.0183139
ENSG00000087085	0.53764	0.49986	0.5142	0.5168	0.517125	0.0155736	0.00778678
ENSG00000087086	0.89408	0.89572	0.79316	0.75926	0.835555	0.0699125	0.0349562
ENSG00000087087	0.4007	0.41716	0.49362	0.55458	0.466515	0.0713154	0.0356577
ENSG00000087088	0.60722	0.56488	0.57766	0.62032	0.59252	0.0256497	0.0128248
ENSG00000087095	0.4553	0.4741	0.48066	0.48266	0.47318	0.0124681	0.00623406
ENSG00000087111	0.71706	0.71252	0.67012	0.70458	0.70107	0.0212682	0.0106341
ENSG00000087116	0.69694	0.71898	0.7098	0.63728	0.69075	0.036775	0.0183875
ENSG00000087128	0.58402	0.62974	0.671596	0.60608	0.622859	0.0374728	0.0187364
ENSG00000087152	0.51718	0.51908	0.50236	0.563313	0.525483	0.0263042	0.0131521
ENSG00000087157	0.47622	0.49176	0.46756	0.47904	0.478645	0.0100153	0.00500764
ENSG00000087191	0.7833	0.66562	0.6599	0.68616	0.698745	0.0574866	0.0287433
ENSG00000087206	0.50396	0.50376	0.436429	0.46976	0.478477	0.0323144	0.0161572
ENSG00000087237	0.13468	0.20452	0.30772	0.283818	0.232685	0.0788313	0.0394156
ENSG00000087245	0.60988	0.61248	0.6417	0.68376	0.636955	0.0343769	0.0171884
ENSG00000087250	0.71246	0.77342	0.64616	0.61666	0.687175	0.0700765	0.0350382
ENSG00000087253	0.84286	0.79254	0.76948	0.72002	0.781225	0.0510258	0.0255129
ENSG00000087258	0.5019	0.539172	0.60066	0.57576	0.554373	0.0431447	0.0215723
ENSG00000087263	0.61476	0.58752	0.551313	0.6499	0.600873	0.0417571	0.0208786
ENSG00000087266	0.77674	0.81464	0.7697	0.72452	0.7714	0.0369632	0.0184816
ENSG00000087269	0.38056	0.4235	0.4988	0.58374	0.47165	0.0892881	0.0446441
ENSG00000087274	0.71932	0.63734	0.65712	0.66994	0.67093	0.034936	0.017468
ENSG00000087299	0.62714	0.6779	0.59622	0.6955	0.64919	0.0456833	0.0228417
ENSG00000087301	0.36276	0.35704	0.4248	0.48954	0.408535	0.0621113	0.0310557
ENSG00000087302	0.67568	0.69696	0.64362	0.72088	0.684285	0.0328001	0.0164
ENSG00000087303	0.718	0.75697	0.68402	0.70814	0.716782	0.0303566	0.0151783
ENSG00000087338	0.42824	0.45818	0.48692	0.555859	0.4823	0.0545786	0.0272893
ENSG00000087365	0.7074	0.55432	0.57736	0.65788	0.62424	0.0710253	0.0355126
ENSG00000087448	0.8031	0.72396	0.66616	0.67104	0.716065	0.0636532	0.0318266
ENSG00000087460	0.69122	0.559	0.6198	0.63204	0.625515	0.0542114	0.0271057
ENSG00000087470	0.77892	0.69732	0.6693	0.6473	0.69821	0.0575688	0.0287844
ENSG00000087494	0.74122	0.77526	0.7147	0.70674	0.73448	0.0309257	0.0154628
ENSG00000087495	0.55088	0.61118	0.59588	0.595697	0.588409	0.0260504	0.0130252
ENSG00000087502	0.8581	0.72784	0.74134	0.72868	0.76399	0.0630432	0.0315216
ENSG00000087510	0.6807	0.6628	0.68014	0.69926	0.680725	0.0148907	0.00744533
ENSG00000087586	0.59604	0.61446	0.6172	0.63682	0.61613	0.0166895	0.00834475
ENSG00000087589	0.24626	0.36614	0.411758	0.43078	0.363734	0.0828802	0.0414401
ENSG00000087842	0.86628	0.9253	0.87064	0.86552	0.881935	0.0289979	0.0144989
ENSG00000087884	0.83218	0.79954	0.76714	0.7538	0.788165	0.03507	0.017535
ENSG00000087903	0.64942	0.492	0.51888	0.573515	0.558454	0.0694835	0.0347418
ENSG00000087916	0.66602	0.62318	0.6062	0.59854	0.623485	0.0301681	0.0150841
ENSG00000087995	0.8576	0.71978	0.69806	0.69308	0.74213	0.077848	0.038924
ENSG00000088002	0.5868	0.634	0.6661	0.68398	0.64272	0.0426306	0.0213153
ENSG00000088035	0.75836	0.63078	0.56612	0.53846	0.62343	0.0979191	0.0489596
ENSG00000088038	0.5113	0.5259	0.52808	0.568869	0.533537	0.0247044	0.0123522
ENSG00000088053	0.33748	0.41946	0.45876	0.4501	0.41645	0.0552804	0.0276402
ENSG00000088179	0.7409	0.60622	0.5747	0.62052	0.635585	0.0727725	0.0363862
ENSG00000088205	0.72658	0.6673	0.55996	0.60186	0.638925	0.0732526	0.0366263
ENSG00000088247	0.43146	0.45722	0.47494	0.60776	0.492845	0.0786624	0.0393312
ENSG00000088256	0.818303	0.72844	0.71112	0.79164	0.762376	0.0508693	0.0254346
ENSG00000088280	0.76114	0.737616	0.74718	0.74692	0.748214	0.00969775	0.00484888
ENSG00000088298	0.80792	0.84282	0.75748	0.75982	0.79201	0.0410824	0.0205412
ENSG00000088305	0.52086	0.49194	0.53136	0.58968	0.53346	0.0410194	0.0205097
ENSG00000088320	0.52118	0.4157	0.5148	0.46198	0.478415	0.0495177	0.0247588
ENSG00000088325	0.60728	0.57122	0.53184	0.61166	0.5805	0.0371574	0.0185787
ENSG00000088340	0.74768	0.69394	0.69482	0.65116	0.6969	0.0395131	0.0197565
ENSG00000088356	0.78538	0.73648	0.66698	0.72464	0.72837	0.0486435	0.0243217
ENSG00000088367	0.67954	0.77084	0.70162	0.74154	0.723385	0.0407336	0.0203668
ENSG00000088386	0.43936	0.59544	0.65328	0.63164	0.57993	0.0967034	0.0483517
ENSG00000088387	0.76816	0.72346	0.69198	0.72014	0.725935	0.0314939	0.015747
ENSG00000088448	0.70024	0.65822	0.6654	0.66408	0.671985	0.0190934	0.00954669
ENSG00000088451	0.61662	0.54848	0.60748	0.60664	0.594805	0.0312123	0.0156061
ENSG00000088538	0.217143	0.264	0.32494	0.350263	0.289086	0.0600922	0.0300461
ENSG00000088543	0.62494	0.51056	0.53124	0.55934	0.55652	0.0498018	0.0249009
ENSG00000088682	0.89338	0.82136	0.81032	0.84168	0.841685	0.0368295	0.0184148
ENSG00000088726	0.713	0.76338	0.7097	0.671394	0.714368	0.0377386	0.0188693
ENSG00000088727	0.7401	0.70698	0.70222	0.7423	0.7229	0.0212392	0.0106196
ENSG00000088756	0.43696	0.47052	0.53348	0.50674	0.486925	0.0421332	0.0210666
ENSG00000088766	0.78076	0.82418	0.78278	0.81726	0.801245	0.0226795	0.0113398
ENSG00000088782	0.02238	0.0225	0.0198163	0.01784	0.0206341	0.00223648	0.00111824
ENSG00000088808	0.71262	0.64194	0.65626	0.71206	0.68072	0.0369774	0.0184887
ENSG00000088812	0.89532	0.85632	0.80112	0.77868	0.83286	0.0528978	0.0264489
ENSG00000088826	0.8675	0.87962	0.78342	0.7897	0.83006	0.0505377	0.0252688
ENSG00000088827	0.20338	0.16454	0.1946	0.17408	0.18415	0.0179346	0.00896731
ENSG00000088832	0.699	0.54514	0.5828	0.584343	0.602821	0.0666327	0.0333164
ENSG00000088833	0.82584	0.71294	0.62874	0.65962	0.706785	0.0866555	0.0433278
ENSG00000088836	0.56324	0.58304	0.62464	0.65424	0.60629	0.0409463	0.0204731
ENSG00000088854	0.69366	0.66566	0.61068	0.52116	0.62279	0.0760169	0.0380084
ENSG00000088876	0.6687	0.59034	0.53992	0.56598	0.591235	0.0555958	0.0277979
ENSG00000088881	0.70214	0.66216	0.66636	0.63444	0.666275	0.0277891	0.0138946
ENSG00000088882	0.39654	0.442828	0.46312	0.5101	0.453147	0.0470954	0.0235477
ENSG00000088888	0.73976	0.80716	0.728707	0.71324	0.747217	0.0414159	0.0207079
ENSG00000088899	0.71788	0.63008	0.62762	0.64386	0.65486	0.0426168	0.0213084
ENSG00000088926	0.43996	0.3583	0.3473	0.31268	0.36456	0.0538943	0.0269472
ENSG00000088930	0.63176	0.60374	0.561737	0.60008	0.599329	0.0287803	0.0143902
ENSG00000088970	0.45268	0.52392	0.52448	0.54546	0.511635	0.0405616	0.0202808
ENSG00000088986	0.89018	0.74336	0.72422	0.73222	0.772495	0.0788483	0.0394241
ENSG00000088992	0.59876	0.676283	0.69154	0.70864	0.668806	0.0485315	0.0242658
ENSG00000089006	0.61702	0.63418	0.60142	0.6215	0.61853	0.013525	0.00676249
ENSG00000089009	0.5845	0.549	0.5766	0.618869	0.582242	0.028772	0.014386
ENSG00000089012	0.28344	0.45998	0.50974	0.52836	0.44538	0.111752	0.0558761
ENSG00000089022	0.7098	0.6383	0.610606	0.686465	0.661293	0.0450347	0.0225174
ENSG00000089041	0.45456	0.48816	0.56782	0.5861	0.52416	0.0629363	0.0314681
ENSG00000089048	0.6957	0.64574	0.63226	0.63544	0.652285	0.0295096	0.0147548
ENSG00000089050	0.77758	0.678525	0.64242	0.694889	0.698354	0.0571855	0.0285928
ENSG00000089053	0.39078	0.4538	0.53212	0.63548	0.503045	0.105535	0.0527675
ENSG00000089057	0.711859	0.66486	0.66252	0.61332	0.66314	0.0402446	0.0201223
ENSG00000089060	0.75632	0.86752	0.76724	0.743071	0.783538	0.0568537	0.0284268
ENSG00000089063	0.78562	0.76468	0.75338	0.76898	0.768165	0.0133677	0.00668383
ENSG00000089091	0.23804	0.24908	0.36324	0.3532	0.30089	0.0664787	0.0332394
ENSG00000089094	0.40852	0.36654	0.39442	0.47796	0.41186	0.0473935	0.0236967
ENSG00000089101	0.6091	0.50886	0.43912	0.429636	0.496679	0.0828545	0.0414273
ENSG00000089116	0.41248	0.51646	0.50218	0.43328	0.4661	0.050958	0.025479
ENSG00000089123	0.61808	0.60726	0.59024	0.62016	0.608935	0.0136862	0.00684312
ENSG00000089127	0.71126	0.825919	0.71858	0.7038	0.73989	0.0576695	0.0288347
ENSG00000089154	0.71396	0.68114	0.65496	0.738727	0.697197	0.0367312	0.0183656
ENSG00000089157	0.57574	0.63794	0.65148	0.67568	0.63521	0.0426093	0.0213047
ENSG00000089159	0.84774	0.681374	0.67936	0.6765	0.721243	0.0843547	0.0421774
ENSG00000089163	0.20498	0.2369	0.27124	0.3298	0.26073	0.0534074	0.0267037
ENSG00000089169	0.12616	0.22332	0.31958	0.339	0.252015	0.0979699	0.0489849
ENSG00000089177	0.67174	0.6479	0.67754	0.6899	0.67177	0.0176235	0.00881177
ENSG00000089195	0.62814	0.61774	0.55596	0.59122	0.598265	0.0322032	0.0161016
ENSG00000089199	0.75352	0.60762	0.63118	0.6529	0.661305	0.0641972	0.0320986
ENSG00000089220	0.59134	0.55748	0.5766	0.6426	0.592005	0.0364673	0.0182336
ENSG00000089225	0.21274	0.25872	0.2974	0.36286	0.28293	0.0635372	0.0317686
ENSG00000089234	0.68292	0.60892	0.61174	0.6134	0.629245	0.0358311	0.0179155
ENSG00000089248	0.73166	0.67836	0.67676	0.72472	0.702875	0.0293755	0.0146877
ENSG00000089250	0.45522	0.53308	0.50418	0.4956	0.49702	0.0321499	0.0160749
ENSG00000089280	0.43224	0.47492	0.4901	0.56554	0.4907	0.0555817	0.0277908
ENSG00000089289	0.788545	0.74532	0.69816	0.72934	0.740341	0.037633	0.0188165
ENSG00000089327	0.85502	0.6482	0.65634	0.62278	0.695585	0.107247	0.0536234
ENSG00000089335	0.6783	0.6953	0.71116	0.705	0.69744	0.0143331	0.00716654
ENSG00000089351	0.5016	0.6285	0.58899	0.59044	0.577382	0.0537315	0.0268657
ENSG00000089356	0.76496	0.7332	0.71846	0.74478	0.74035	0.0196263	0.00981314
ENSG00000089472	0.5749	0.774	0.75214	0.7681	0.717285	0.0953714	0.0476857
ENSG00000089486	0.51104	0.587212	0.57832	0.58022	0.564198	0.0356443	0.0178222
ENSG00000089505	0.59782	0.42718	0.43632	0.44744	0.47719	0.0808456	0.0404228
ENSG00000089558	0.13054	0.17438	0.22904	0.2469	0.195215	0.053017	0.0265085
ENSG00000089597	0.86124	0.70202	0.69974	0.748768	0.752942	0.0756514	0.0378257
ENSG00000089639	0.40692	0.42878	0.45968	0.502364	0.449436	0.0413947	0.0206973
ENSG00000089682	0.75308	0.58354	0.58834	0.57428	0.62481	0.0857122	0.0428561
ENSG00000089685	0.58638	0.57066	0.62762	0.641	0.606415	0.0332946	0.0166473
ENSG00000089692	0.29972	0.31296	0.42932	0.44596	0.37199	0.0763016	0.0381508
ENSG00000089693	0.90458	0.70876	0.69364	0.6982	0.751295	0.102386	0.051193
ENSG00000089723	0.47216	0.51796	0.55138	0.56246	0.52599	0.0405663	0.0202831
ENSG00000089737	0.59374	0.52724	0.56818	0.63934	0.582125	0.0469585	0.0234792
ENSG00000089775	0.50888	0.43066	0.37016	0.45454	0.44106	0.0574927	0.0287464
ENSG00000089818	0.81942	0.70678	0.70884	0.7065	0.735385	0.056033	0.0280165
ENSG00000089820	0.39054	0.3756	0.40368	0.4748	0.411155	0.0439534	0.0219767
ENSG00000089847	0.2553	0.28652	0.3007	0.31484	0.28934	0.0254688	0.0127344
ENSG00000089876	0.84674	0.8617	0.7928	0.75166	0.813225	0.0505981	0.0252991
ENSG00000089902	0.81888	0.73046	0.6832	0.72424	0.739195	0.0571113	0.0285556
ENSG00000089916	0.7371	0.692848	0.59504	0.61946	0.661112	0.0655281	0.032764
ENSG00000090006	0.85278	0.79074	0.67896	0.73692	0.76485	0.0742948	0.0371474
ENSG00000090013	0.83264	0.87876	0.81506	0.80266	0.83228	0.0333386	0.0166693
ENSG00000090020	0.81726	0.70408	0.64382	0.68618	0.712835	0.0740603	0.0370302
ENSG00000090054	0.84978	0.868	0.84016	0.8244	0.845585	0.0182416	0.00912079
ENSG00000090060	0.6989	0.63762	0.6172	0.67686	0.657645	0.0370045	0.0185022
ENSG00000090061	0.52324	0.55964	0.53322	0.64212	0.564555	0.0539422	0.0269711
ENSG00000090097	0.6268	0.57876	0.68356	0.67564	0.64119	0.0486025	0.0243012
ENSG00000090104	0.62078	0.59888	0.64684	0.717	0.645875	0.0513095	0.0256547
ENSG00000090238	0.6418	0.6027	0.6364	0.63642	0.62933	0.0179342	0.00896712
ENSG00000090263	0.82742	0.77286	0.80438	0.783	0.796915	0.0242112	0.0121056
ENSG00000090266	0.72214	0.69012	0.6954	0.7072	0.703715	0.0142079	0.00710393
ENSG00000090273	0.60394	0.571	0.5458	0.60398	0.58118	0.0282444	0.0141222
ENSG00000090316	0.61112	0.589899	0.54024	0.56976	0.577755	0.0301772	0.0150886
ENSG00000090339	0.84092	0.71784	0.64544	0.65626	0.715115	0.0897271	0.0448635
ENSG00000090372	0.62624	0.604081	0.5842	0.63832	0.61321	0.0239807	0.0119903
ENSG00000090376	0.34138	0.45008	0.50692	0.5408	0.459795	0.0873672	0.0436836
ENSG00000090382	0.4903	0.72306	0.69468	0.72446	0.658125	0.112721	0.0563607
ENSG00000090402	0.42818	0.47348	0.37116	0.3822	0.413755	0.0468516	0.0234258
ENSG00000090432	0.787636	0.754364	0.73438	0.72802	0.7511	0.0268192	0.0134096
ENSG00000090447	0.47328	0.4427	0.43418	0.5202	0.46759	0.0388841	0.0194421
ENSG00000090470	0.45292	0.42924	0.39554	0.49672	0.443605	0.0425228	0.0212614
ENSG00000090487	0.81876	0.84318	0.76578	0.81562	0.810835	0.0324646	0.0162323
ENSG00000090512	0.35614	0.42432	0.3654	0.32554	0.36785	0.0413204	0.0206602
ENSG00000090520	0.7701	0.64502	0.70518	0.72662	0.71173	0.0520317	0.0260159
ENSG00000090530	0.7609	0.68318	0.63902	0.667122	0.687556	0.0521912	0.0260956
ENSG00000090534	0.27942	0.3525	0.34176	0.35734	0.332755	0.0361478	0.0180739
ENSG00000090539	0.29928	0.39452	0.418	0.46436	0.39404	0.069519	0.0347595
ENSG00000090554	0.53208	0.62732	0.55682	0.57376	0.572495	0.0403586	0.0201793
ENSG00000090565	0.52756	0.52206	0.58328	0.58728	0.555045	0.0350226	0.0175113
ENSG00000090581	0.83154	0.81436	0.8394	0.81818	0.82587	0.0116451	0.00582256
ENSG00000090612	0.780162	0.63874	0.67376	0.5766	0.667315	0.085287	0.0426435
ENSG00000090615	0.8239	0.76656	0.715515	0.68468	0.747664	0.0610178	0.0305089
ENSG00000090621	0.44538	0.47324	0.5409	0.60208	0.5154	0.0703419	0.0351709
ENSG00000090659	0.1309	0.205717	0.28678	0.26632	0.222429	0.0700579	0.0350289
ENSG00000090661	0.66282	0.60558	0.64092	0.644889	0.638552	0.0239573	0.0119786
ENSG00000090674	0.79328	0.72672	0.75944	0.75388	0.75833	0.0273357	0.0136679
ENSG00000090686	0.39048	0.50964	0.56252	0.60074	0.515845	0.0915434	0.0457717
ENSG00000090776	0.89214	0.86268	0.78904	0.79274	0.83415	0.051402	0.025701
ENSG00000090857	0.53792	0.49184	0.44398	0.50542	0.49479	0.0390024	0.0195012
ENSG00000090861	0.74832	0.771798	0.69838	0.72682	0.736329	0.0312644	0.0156322
ENSG00000090863	0.8184	0.76236	0.73066	0.76664	0.769515	0.0363268	0.0181634
ENSG00000090889	0.5982	0.56818	0.5106	0.55194	0.55723	0.0365184	0.0182592
ENSG00000090905	0.611495	0.5813	0.57718	0.562263	0.583059	0.0206458	0.0103229
ENSG00000090920	0.4284	0.45766	0.4681	0.56778	0.480485	0.060574	0.030287
ENSG00000090924	0.45152	0.45862	0.48052	0.56686	0.48938	0.0531075	0.0265537
ENSG00000090932	0.63046	0.55758	0.58858	0.59126	0.59197	0.0298672	0.0149336
ENSG00000090971	0.83076	0.7819	0.75508	0.74606	0.77845	0.0380504	0.0190252
ENSG00000090975	0.5136	0.4999	0.47196	0.4882	0.493415	0.017673	0.00883649
ENSG00000090989	0.76694	0.69646	0.693333	0.6668	0.705883	0.0428242	0.0214121
ENSG00000091009	0.60424	0.5852	0.55242	0.52936	0.567805	0.0333907	0.0166953
ENSG00000091010	0.66318	0.6807	0.62802	0.608626	0.645132	0.032743	0.0163715
ENSG00000091039	0.46802	0.49104	0.514	0.547394	0.505113	0.0338654	0.0169327
ENSG00000091073	0.77624	0.7051	0.62046	0.5983	0.675025	0.0816763	0.0408381
ENSG00000091106	0.07522	0.14722	0.194101	0.18754	0.15102	0.0546192	0.0273096
ENSG00000091127	0.70912	0.67698	0.61872	0.63892	0.660935	0.0401912	0.0200956
ENSG00000091128	0.272889	0.3236	0.34592	0.31676	0.314792	0.0305847	0.0152924
ENSG00000091129	0.86282	0.82662	0.79602	0.81488	0.825085	0.0281378	0.0140689
ENSG00000091136	0.88094	0.67394	0.72306	0.67636	0.738575	0.0975652	0.0487826
ENSG00000091137	0.516303	0.44624	0.455152	0.43106	0.462189	0.0374221	0.018711
ENSG00000091138	0.4534	0.571333	0.51504	0.530545	0.51758	0.0489321	0.024466
ENSG00000091140	0.79738	0.73954	0.73898	0.7331	0.75225	0.0302273	0.0151137
ENSG00000091157	0.41078	0.36838	0.37878	0.402	0.389985	0.019741	0.0098705
ENSG00000091164	0.568747	0.58392	0.58802	0.66948	0.602542	0.0453888	0.0226944
ENSG00000091181	0.08352	0.169657	0.30668	0.37566	0.233879	0.131826	0.0659129
ENSG00000091262	0.54104	0.62434	0.61724	0.59374	0.59409	0.0377068	0.0188534
ENSG00000091317	0.77214	0.6343	0.63102	0.66408	0.675385	0.0661956	0.0330978
ENSG00000091409	0.876	0.69712	0.71164	0.72412	0.75222	0.0832543	0.0416272
ENSG00000091428	0.35928	0.39768	0.42226	0.38838	0.3919	0.026023	0.0130115
ENSG00000091436	0.76626	0.7512	0.69936	0.68526	0.72552	0.0392616	0.0196308
ENSG00000091482	0.38646	0.55786	0.563697	0.55282	0.515209	0.0859478	0.0429739
ENSG00000091483	0.56402	0.56108	0.6156	0.6474	0.597025	0.0418889	0.0209445
ENSG00000091490	0.74296	0.88992	0.80468	0.79014	0.806925	0.061282	0.030641
ENSG00000091513	0.65068	0.63626	0.64924	0.6637	0.64997	0.0112178	0.00560888
ENSG00000091527	0.555273	0.54922	0.57844	0.61684	0.574943	0.0306386	0.0153193
ENSG00000091536	0.58074	0.60068	0.57022	0.57692	0.58214	0.0131025	0.00655125
ENSG00000091542	0.46124	0.48888	0.5068	0.61872	0.51891	0.0691287	0.0345643
ENSG00000091583	0.53122	0.7042	0.62734	0.66782	0.632645	0.0745488	0.0372744
ENSG00000091592	0.43158	0.44934	0.52164	0.58222	0.496195	0.0693259	0.0346629
ENSG00000091622	0.5246	0.6378	0.60242	0.6214	0.596555	0.050101	0.0250505
ENSG00000091640	0.73024	0.716303	0.71966	0.74418	0.727596	0.0125503	0.00627516
ENSG00000091651	0.42984	0.45378	0.48924	0.54082	0.47842	0.0482285	0.0241143
ENSG00000091656	0.61974	0.51204	0.5182	0.47112	0.530275	0.0631971	0.0315986
ENSG00000091664	0.29716	0.31948	0.32202	0.35886	0.32438	0.0255563	0.0127782
ENSG00000091704	0.13124	0.28198	0.3869	0.42464	0.30619	0.131324	0.0656621
ENSG00000091732	0.6472	0.65044	0.6155	0.58996	0.625775	0.0286107	0.0143053
ENSG00000091831	0.2221	0.5166	0.61484	0.6498	0.500835	0.19419	0.0970951
ENSG00000091844	0.577152	0.52622	0.524101	0.44882	0.519073	0.0528676	0.0264338
ENSG00000091879	0.45988	0.48764	0.62112	0.56268	0.53283	0.0731437	0.0365718
ENSG00000091947	0.81064	0.76966	0.712202	0.69468	0.746796	0.0532655	0.0266327
ENSG00000091972	0.65532	0.56764	0.60094	0.55586	0.59494	0.0445506	0.0222753
ENSG00000091986	0.86566	0.69276	0.70228	0.67838	0.73477	0.0878113	0.0439056
ENSG00000092009	0.324586	0.30976	0.40004	0.4556	0.372496	0.0680591	0.0340296
ENSG00000092010	0.703	0.70164	0.61782	0.63764	0.665025	0.0438216	0.0219108
ENSG00000092020	0.4386	0.466303	0.47508	0.5671	0.486771	0.0557638	0.0278819
ENSG00000092036	0.58974	0.68312	0.604061	0.6308	0.62693	0.0411436	0.0205718
ENSG00000092051	0.512182	0.46396	0.46888	0.451172	0.474048	0.0264952	0.0132476
ENSG00000092054	0.0829	0.08552	0.198	0.19996	0.141595	0.066276	0.033138
ENSG00000092067	0.41692	0.46138	0.50552	0.5082	0.473005	0.0431145	0.0215573
ENSG00000092068	0.8049	0.69634	0.66804	0.74348	0.72819	0.0598628	0.0299314
ENSG00000092094	0.3501	0.38972	0.47522	0.5297	0.436185	0.0813191	0.0406596
ENSG00000092096	0.67856	0.631576	0.67828	0.61342	0.650459	0.0331267	0.0165634
ENSG00000092098	0.7301	0.65688	0.62	0.66586	0.66821	0.0457838	0.0228919
ENSG00000092108	0.87042	0.8184	0.79816	0.80646	0.82336	0.0324546	0.0162273
ENSG00000092140	0.786424	0.68112	0.6315	0.67024	0.692321	0.0662512	0.0331256
ENSG00000092148	0.83688	0.76138	0.721	0.76004	0.769825	0.0484676	0.0242338
ENSG00000092199	0.438505	0.48106	0.44874	0.55218	0.480121	0.0513486	0.0256743
ENSG00000092200	0.0778	0.2758	0.46916	0.47988	0.32566	0.189997	0.0949985
ENSG00000092201	0.42716	0.44212	0.46324	0.5971	0.482405	0.0778827	0.0389413
ENSG00000092203	0.84782	0.743636	0.65658	0.73004	0.744519	0.0787713	0.0393857
ENSG00000092208	0.54518	0.54878	0.54106	0.64656	0.570395	0.0508745	0.0254373
ENSG00000092295	0.55816	0.60808	0.59734	0.63984	0.600855	0.0337009	0.0168504
ENSG00000092330	0.53882	0.55326	0.54132	0.58674	0.555035	0.0220559	0.0110279
ENSG00000092345	0.24634	0.23556	0.28334	0.2768	0.26051	0.0231651	0.0115825
ENSG00000092377	0.10478	0.0947	0.1657	0.1947	0.13997	0.0481148	0.0240574
ENSG00000092421	0.687879	0.70508	0.69926	0.67442	0.69166	0.0135323	0.00676616
ENSG00000092439	0.60412	0.658808	0.62332	0.63904	0.631322	0.023231	0.0116155
ENSG00000092445	0.83172	0.786	0.77968	0.7583	0.788925	0.0308941	0.015447
ENSG00000092470	0.406485	0.449414	0.40838	0.47144	0.43393	0.0318998	0.0159499
ENSG00000092529	0.6444	0.60206	0.620909	0.67956	0.636732	0.0333944	0.0166972
ENSG00000092531	0.50178	0.61814	0.62808	0.65638	0.601095	0.0681631	0.0340815
ENSG00000092607	0.30944	0.36906	0.45194	0.58308	0.42838	0.118537	0.0592683
ENSG00000092621	0.48412	0.45372	0.54938	0.6277	0.52873	0.0771104	0.0385552
ENSG00000092758	0.64596	0.5604	0.60954	0.6223	0.60955	0.0360739	0.0180369
ENSG00000092820	0.72616	0.65136	0.61456	0.61744	0.65238	0.0519477	0.0259738
[truncated: 47,309 more rows]

## Sheet: RF Classifier Mito
	5 PC feats	14 PC feats	30 PC feats	50 PC feats	Mean	SD	SE
ENSG00000000003	0.55548	0.472653	0.492525	0.529576	0.512559	0.0370838	0.0185419
ENSG00000000005	0.409273	0.32097	0.340788	0.275354	0.336596	0.0556606	0.0278303
ENSG00000000419	0.750303	0.703531	0.745697	0.751388	0.73773	0.0229324	0.0114662
ENSG00000000457	0.43826	0.536265	0.463616	0.46202	0.47504	0.0424316	0.0212158
ENSG00000000460	0.4972	0.511455	0.52548	0.517753	0.512972	0.0119772	0.00598862
ENSG00000000938	0.56112	0.546404	0.56494	0.578283	0.562687	0.0131136	0.00655678
ENSG00000000971	0.47878	0.439919	0.473464	0.458545	0.462677	0.0174227	0.00871135
ENSG00000001036	0.473818	0.544545	0.542426	0.609192	0.542495	0.0552847	0.0276423
ENSG00000001084	0.498571	0.590265	0.583212	0.56272	0.558692	0.0417485	0.0208743
ENSG00000001167	0.484889	0.42954	0.445286	0.514625	0.468585	0.0385265	0.0192632
ENSG00000001460	0.43666	0.454687	0.52851	0.505649	0.481377	0.0429056	0.0214528
ENSG00000001461	0.716735	0.602061	0.597854	0.575684	0.623083	0.0634973	0.0317486
ENSG00000001497	0.59534	0.4781	0.548163	0.576162	0.549441	0.0513546	0.0256773
ENSG00000001561	0.483959	0.458343	0.440449	0.478465	0.465304	0.0198951	0.00994753
ENSG00000001617	0.54974	0.518776	0.57	0.509224	0.536935	0.0280173	0.0140086
ENSG00000001626	0.246	0.40002	0.377859	0.455061	0.369735	0.0886456	0.0443228
ENSG00000001629	0.649796	0.622469	0.569567	0.57534	0.604293	0.0384927	0.0192463
ENSG00000001630	0.61606	0.777485	0.741374	0.723388	0.714577	0.069423	0.0347115
ENSG00000001631	0.596143	0.623878	0.592347	0.591052	0.600855	0.0154999	0.00774993
ENSG00000002016	0.562557	0.57604	0.543143	0.511093	0.548208	0.0281882	0.0140941
ENSG00000002079	0.0552323	0.197535	0.319184	0.338144	0.227524	0.130668	0.0653338
ENSG00000002330	NA	NA	NA	NA	#DIV/0!	#DIV/0!	#DIV/0!
ENSG00000002549	0.98922	0.9565	0.902186	0.894061	0.935492	0.0452913	0.0226457
ENSG00000002586	0.644816	0.594646	0.633071	0.567443	0.609994	0.0355492	0.0177746
ENSG00000002587	0.575163	0.536845	0.499879	0.45396	0.516462	0.0517778	0.0258889
ENSG00000002726	0.42516	0.39303	0.431673	0.466263	0.429032	0.0300234	0.0150117
ENSG00000002745	0.278917	0.278306	0.3657	0.364224	0.321787	0.0498589	0.0249295
ENSG00000002746	0.305717	0.457143	0.46366	0.417571	0.411023	0.0730979	0.0365489
ENSG00000002822	0.516463	0.521939	0.590283	0.652755	0.57036	0.0643824	0.0321912
ENSG00000002834	0.574929	0.516289	0.558878	0.588959	0.559764	0.0314814	0.0157407
ENSG00000002919	0.572412	0.606364	0.587778	0.64618	0.603183	0.0318487	0.0159243
ENSG00000002933	0.45901	0.490577	0.499495	0.494082	0.485791	0.0182269	0.00911344
ENSG00000003056	0.689588	0.69866	0.656404	0.677816	0.680617	0.0182586	0.00912932
ENSG00000003096	0.376687	0.350586	0.392485	0.392586	0.378086	0.0197972	0.0098986
ENSG00000003137	0.310202	0.395625	0.427273	0.406384	0.384871	0.051484	0.025742
ENSG00000003147	0.407616	0.589592	0.56502	0.569286	0.532879	0.0841935	0.0420968
ENSG00000003249	0.445232	0.531818	0.53456	0.55526	0.516718	0.0487922	0.0243961
ENSG00000003393	0.497306	0.486444	0.494889	0.54094	0.504895	0.0244771	0.0122385
ENSG00000003400	0.619535	0.58526	0.534433	0.50804	0.561817	0.050076	0.025038
ENSG00000003402	0.658242	0.560917	0.531196	0.565212	0.578892	0.0550202	0.0275101
ENSG00000003436	0.42698	0.501633	0.497071	0.524825	0.487627	0.0422182	0.0211091
ENSG00000003509	NA	NA	NA	NA	#DIV/0!	#DIV/0!	#DIV/0!
ENSG00000003756	0.673979	0.594102	0.588367	0.586162	0.610652	0.0423501	0.021175
ENSG00000003987	0.346854	0.320808	0.36767	0.34894	0.346068	0.0192664	0.00963319
ENSG00000003989	0.28596	0.43978	0.45026	0.444869	0.405217	0.0796198	0.0398099
ENSG00000004059	0.990364	0.980898	0.960869	0.888788	0.95523	0.0459694	0.0229847
ENSG00000004139	NA	NA	NA	NA	#DIV/0!	#DIV/0!	#DIV/0!
ENSG00000004142	0.693649	0.790755	0.816103	0.830343	0.782713	0.0615915	0.0307958
ENSG00000004399	0.544828	0.58528	0.574727	0.55314	0.564494	0.0187299	0.00936497
ENSG00000004455	NA	NA	NA	NA	#DIV/0!	#DIV/0!	#DIV/0!
ENSG00000004468	0.61182	0.537204	0.512606	0.530511	0.548035	0.0437727	0.0218864
ENSG00000004478	0.58454	0.677897	0.699556	0.667111	0.657276	0.0503324	0.0251662
ENSG00000004487	0.778878	0.582828	0.6077	0.63349	0.650724	0.0879038	0.0439519
ENSG00000004534	0.473253	0.48299	0.509673	0.570808	0.509181	0.0438747	0.0219374
ENSG00000004660	0.325959	0.337758	0.384842	0.39104	0.3599	0.0328333	0.0164166
ENSG00000004700	0.500939	0.54366	0.592808	0.615551	0.563239	0.0512365	0.0256182
ENSG00000004766	0.469818	0.506854	0.531939	0.558265	0.516719	0.0376596	0.0188298
ENSG00000004776	NA	NA	NA	NA	#DIV/0!	#DIV/0!	#DIV/0!
ENSG00000004777	0.584804	0.407292	0.41103	0.447184	0.462577	0.0834465	0.0417232
ENSG00000004779	NA	NA	NA	NA	#DIV/0!	#DIV/0!	#DIV/0!
ENSG00000004799	0.894224	0.847361	0.813838	0.77524	0.832666	0.0505226	0.0252613
ENSG00000004809	0.329449	0.384845	0.43998	0.414371	0.392161	0.0474913	0.0237456
ENSG00000004838	0.31196	0.234041	0.219939	0.289408	0.263837	0.043911	0.0219555
ENSG00000004846	0.491388	0.37651	0.419122	0.42596	0.428245	0.047441	0.0237205
ENSG00000004848	0.284928	0.2237	0.212551	0.19922	0.2301	0.0378972	0.0189486
ENSG00000004864	0.936245	0.953408	0.953979	0.955354	0.949746	0.00903798	0.00451899
ENSG00000004866	0.636727	0.709694	0.678227	0.691354	0.679	0.0309963	0.0154981
ENSG00000004897	0.715429	0.605	0.633918	0.68448	0.659707	0.0495866	0.0247933
ENSG00000004939	0.242082	0.36351	0.476545	0.496828	0.394742	0.117465	0.0587323
ENSG00000004948	0.302182	0.28425	0.296816	0.33922	0.305617	0.0236288	0.0118144
ENSG00000004961	NA	NA	NA	NA	#DIV/0!	#DIV/0!	#DIV/0!
ENSG00000004975	0.46	0.443832	0.505293	0.582918	0.498011	0.0622964	0.0311482
ENSG00000005001	0.297258	0.357172	0.503938	0.527592	0.42149	0.111991	0.0559954
ENSG00000005007	0.571753	0.510364	0.603172	0.652449	0.584434	0.0595102	0.0297551
ENSG00000005020	0.551592	0.56262	0.61567	0.610833	0.585179	0.0327865	0.0163932
ENSG00000005022	NA	NA	NA	NA	#DIV/0!	#DIV/0!	#DIV/0!
ENSG00000005059	NA	NA	NA	NA	#DIV/0!	#DIV/0!	#DIV/0!
ENSG00000005073	0.423515	0.4278	0.442454	0.479414	0.443296	0.0254076	0.0127038
ENSG00000005075	0.603032	0.709479	0.782327	0.782162	0.71925	0.0847323	0.0423662
ENSG00000005100	0.647258	0.528505	0.611394	0.671327	0.614621	0.0624688	0.0312344
ENSG00000005102	0.375937	0.379082	0.42438	0.47344	0.41321	0.0458491	0.0229245
ENSG00000005108	0.196433	0.274245	0.2161	0.20872	0.223874	0.0345462	0.0172731
ENSG00000005156	0.6013	0.484889	0.476557	0.575299	0.534511	0.0631017	0.0315509
ENSG00000005175	0.530424	0.587388	0.66534	0.67424	0.614348	0.0682087	0.0341044
ENSG00000005187	NA	NA	NA	NA	#DIV/0!	#DIV/0!	#DIV/0!
ENSG00000005189	0.366327	0.324143	0.383708	0.431131	0.376327	0.0442764	0.0221382
ENSG00000005194	0.69942	0.702646	0.71616	0.767773	0.7215	0.0316897	0.0158448
ENSG00000005206	0.536184	0.476429	0.530495	0.538286	0.520348	0.0294641	0.0147321
ENSG00000005238	0.535455	0.443833	0.489143	0.496	0.491108	0.0375469	0.0187734
ENSG00000005243	0.482918	0.397232	0.42298	0.436545	0.434919	0.0359139	0.0179569
ENSG00000005249	0.532525	0.476505	0.456165	0.512364	0.49439	0.0344402	0.0172201
ENSG00000005302	0.59049	0.57188	0.524505	0.573878	0.565188	0.0283759	0.0141879
ENSG00000005339	0.605732	0.63934	0.599898	0.582948	0.60698	0.0236389	0.0118195
ENSG00000005379	NA	NA	NA	NA	#DIV/0!	#DIV/0!	#DIV/0!
ENSG00000005381	0.506949	0.5249	0.512727	0.523196	0.516943	0.00856456	0.00428228
ENSG00000005421	0.353837	0.250722	0.236845	0.210909	0.263078	0.0627152	0.0313576
ENSG00000005436	0.509657	0.57396	0.600547	0.633556	0.57943	0.052516	0.026258
ENSG00000005448	0.625535	0.498612	0.552306	0.550939	0.556848	0.0521693	0.0260846
ENSG00000005469	0.90906	0.904928	0.870768	0.830653	0.878852	0.036428	0.018214
ENSG00000005471	0.389455	0.36688	0.438653	0.429091	0.40602	0.0336825	0.0168413
ENSG00000005483	0.54478	0.477071	0.47506	0.51004	0.501738	0.0328721	0.0164361
ENSG00000005486	0.563152	0.6723	0.641556	0.647856	0.631216	0.0472739	0.0236369
ENSG00000005513	0.2925	0.304306	0.390474	0.399771	0.346763	0.056177	0.0280885
ENSG00000005700	0.69802	0.53004	0.525417	0.598812	0.588072	0.0806171	0.0403086
ENSG00000005801	0.5482	0.59958	0.523221	0.543629	0.553657	0.0324839	0.0162419
ENSG00000005810	0.445347	0.550551	0.559571	0.568887	0.531089	0.0576495	0.0288247
ENSG00000005812	0.562343	0.600898	0.592242	0.555959	0.577861	0.0220455	0.0110227
ENSG00000005844	0.50782	0.571278	0.540364	0.543122	0.540646	0.0259622	0.0129811
ENSG00000005882	0.963798	0.965394	0.926898	0.88948	0.936392	0.0359772	0.0179886
ENSG00000005884	0.675717	0.676776	0.58954	0.571776	0.628452	0.0556643	0.0278321
ENSG00000005889	0.408653	0.439061	0.492939	0.502808	0.460865	0.044682	0.022341
ENSG00000005893	0.51103	0.5082	0.621551	0.58882	0.5574	0.0567843	0.0283921
ENSG00000005955	0.23106	0.320747	0.425313	0.464863	0.360496	0.105558	0.0527789
ENSG00000005961	0.520126	0.428626	0.483567	0.52332	0.48891	0.0440499	0.022025
ENSG00000005981	0.24868	0.325113	0.32002	0.357071	0.312721	0.0457345	0.0228673
ENSG00000006007	0.568444	0.782143	0.740062	0.73076	0.705352	0.0939696	0.0469848
ENSG00000006015	0.584141	0.662606	0.636082	0.643515	0.631586	0.0335447	0.0167724
ENSG00000006016	0.513134	0.455515	0.447237	0.457732	0.468405	0.0301597	0.0150799
ENSG00000006025	0.503	0.613093	0.554	0.505417	0.543877	0.0517797	0.0258899
ENSG00000006042	0.563959	0.490889	0.52388	0.558566	0.534323	0.0339686	0.0169843
ENSG00000006047	0.527113	0.450869	0.43318	0.454206	0.466342	0.0415515	0.0207758
ENSG00000006059	0.142784	0.199155	0.206333	0.165542	0.178453	0.0296922	0.0148461
ENSG00000006062	0.371354	0.564808	0.61697	0.599875	0.538252	0.113364	0.056682
ENSG00000006071	0.378143	0.341204	0.363361	0.40552	0.372057	0.0269836	0.0134918
ENSG00000006074	0.0066	0.0158788	0.0317143	0.04422	0.0246033	0.0166895	0.00834474
ENSG00000006075	0.159737	0.253592	0.379574	0.415051	0.301989	0.117445	0.0587227
ENSG00000006114	0.103229	0.211333	0.351714	0.408101	0.268594	0.137835	0.0689175
ENSG00000006116	0.259694	0.258784	0.332061	0.23198	0.270629	0.0429243	0.0214622
ENSG00000006118	0.439879	0.461354	0.510604	0.528755	0.485148	0.0414933	0.0207466
ENSG00000006125	0.72299	0.560162	0.574626	0.581726	0.609876	0.0759413	0.0379706
ENSG00000006128	0.226082	0.276469	0.32858	0.38602	0.304288	0.0687031	0.0343515
ENSG00000006194	0.667567	0.672424	0.585113	0.571475	0.624145	0.0532728	0.0266364
ENSG00000006210	0.492729	0.46306	0.496061	0.512162	0.491003	0.02047	0.010235
ENSG00000006282	0.942653	0.94701	0.891175	0.868327	0.912291	0.0387558	0.0193779
ENSG00000006283	0.180103	0.370222	0.37314	0.39751	0.330244	0.100839	0.0504194
ENSG00000006327	0.696869	0.622845	0.577423	0.550557	0.611923	0.0640082	0.0320041
ENSG00000006377	0.267633	0.352101	0.392375	0.423792	0.358975	0.0675955	0.0337977
ENSG00000006432	0.532727	0.465596	0.548969	0.50584	0.513283	0.0364281	0.0182141
ENSG00000006451	NA	NA	NA	NA	#DIV/0!	#DIV/0!	#DIV/0!
ENSG00000006453	0.552286	0.538105	0.537258	0.586268	0.553479	0.0229203	0.0114602
ENSG00000006459	0.393212	0.413	0.3897	0.381979	0.394473	0.0132125	0.00660626
ENSG00000006468	0.47884	0.521732	0.4852	0.533939	0.504928	0.027042	0.013521
ENSG00000006530	0.985163	0.959737	0.95602	0.953258	0.963545	0.0146549	0.00732743
ENSG00000006534	0.476545	0.505131	0.516816	0.541838	0.510083	0.0270988	0.0135494
ENSG00000006555	0.332312	0.441224	0.484306	0.446949	0.426198	0.0654407	0.0327204
ENSG00000006576	0.649898	0.57202	0.584788	0.56398	0.592672	0.0391011	0.0195506
ENSG00000006606	0.495859	0.479755	0.501475	0.500454	0.494386	0.0100548	0.00502741
ENSG00000006607	0.568	0.577814	0.60034	0.66249	0.602161	0.0424367	0.0212183
ENSG00000006611	0.25703	0.38856	0.421531	0.49549	0.390653	0.0996721	0.0498361
ENSG00000006625	0.60402	0.678808	0.749172	0.733697	0.691424	0.0656262	0.0328131
ENSG00000006634	0.529939	0.54232	0.598229	0.6554	0.581472	0.057546	0.028773
ENSG00000006638	0.423354	0.33076	0.38332	0.356396	0.373457	0.0395856	0.0197928
ENSG00000006652	0.633818	0.633212	0.637429	0.643694	0.637038	0.00481172	0.00240586
ENSG00000006659	0.176889	0.241918	0.329414	0.34225	0.272618	0.077848	0.038924
ENSG00000006695	NA	NA	NA	NA	#DIV/0!	#DIV/0!	#DIV/0!
ENSG00000006704	0.647212	0.614949	0.512735	0.536122	0.577755	0.0636884	0.0318442
ENSG00000006712	0.784303	0.621879	0.581505	0.59101	0.644674	0.0946678	0.0473339
ENSG00000006715	0.592929	0.561798	0.574905	0.604206	0.58346	0.0188193	0.00940965
ENSG00000006740	0.41549	0.398521	0.347475	0.370653	0.383035	0.0300609	0.0150304
ENSG00000006744	0.988021	0.980525	0.972768	0.941071	0.970596	0.0206452	0.0103226
ENSG00000006747	0.349571	0.435245	0.454816	0.484081	0.430928	0.0578314	0.0289157
ENSG00000006756	0.404222	0.43538	0.429374	0.478444	0.436855	0.0308368	0.0154184
ENSG00000006757	NA	NA	NA	NA	#DIV/0!	#DIV/0!	#DIV/0!
ENSG00000006788	0.1082	0.200937	0.203163	0.210265	0.180642	0.0484579	0.0242289
ENSG00000006831	0.656337	0.731616	0.726	0.70392	0.704468	0.0342421	0.017121
ENSG00000006837	0.385131	0.387434	0.373959	0.356122	0.375662	0.014294	0.00714698
ENSG00000007001	0.186351	0.19114	0.20818	0.15796	0.185908	0.0208545	0.0104272
ENSG00000007038	0.563423	0.465093	0.558	0.549694	0.534052	0.0463184	0.0231592
ENSG00000007047	0.384479	0.428929	0.433184	0.440204	0.421699	0.025245	0.0126225
ENSG00000007062	0.41716	0.423673	0.433633	0.453286	0.431938	0.0157616	0.00788082
ENSG00000007080	0.572303	0.611293	0.650875	0.702898	0.634342	0.0558371	0.0279186
ENSG00000007129	0.27638	0.48634	0.470286	0.454283	0.421822	0.0978407	0.0489203
ENSG00000007168	0.55604	0.631072	0.67528	0.692918	0.638828	0.0610149	0.0305075
ENSG00000007171	0.178626	0.2024	0.20136	0.193717	0.194026	0.0109721	0.00548603
ENSG00000007174	0.341737	0.289253	0.4092	0.383273	0.355866	0.0523852	0.0261926
ENSG00000007202	0.992364	0.989918	0.982948	0.955737	0.980242	0.0168162	0.00840809
ENSG00000007216	0.333535	0.272042	0.30248	0.241571	0.287407	0.0395475	0.0197737
ENSG00000007237	0.408	0.468245	0.508969	0.51914	0.476088	0.0504385	0.0252193
ENSG00000007255	0.615694	0.602755	0.588444	0.58924	0.599033	0.012903	0.00645148
ENSG00000007264	0.491697	0.42004	0.47912	0.470182	0.46526	0.0314115	0.0157058
ENSG00000007306	0.382141	0.388202	0.366101	0.371711	0.377039	0.00997783	0.00498891
ENSG00000007312	0.502571	0.5079	0.505677	0.52956	0.511427	0.0122846	0.00614228
ENSG00000007314	0.242449	0.217737	0.270227	0.248929	0.244836	0.0216139	0.0108069
ENSG00000007341	0.452515	0.504701	0.572144	0.568469	0.524458	0.0570878	0.0285439
ENSG00000007350	0.43534	0.437629	0.471979	0.491899	0.459212	0.0274902	0.0137451
ENSG00000007372	0.506878	0.448653	0.485939	0.535818	0.494322	0.0366765	0.0183382
ENSG00000007376	0.594714	0.722265	0.759429	0.76156	0.709492	0.0786168	0.0393084
ENSG00000007384	0.465919	0.494875	0.563515	0.563212	0.52188	0.049338	0.024669
ENSG00000007392	0.548202	0.472309	0.511375	0.529278	0.515291	0.0323602	0.0161801
ENSG00000007402	0.35056	0.263429	0.312788	0.33186	0.314659	0.0374736	0.0187368
ENSG00000007516	0.37402	0.426144	0.419837	0.439082	0.414771	0.0283233	0.0141617
ENSG00000007520	0.653737	0.747495	0.723163	0.750929	0.718831	0.0451216	0.0225608
ENSG00000007541	0.63398	0.642525	0.584103	0.571216	0.607956	0.0355482	0.0177741
ENSG00000007545	0.527521	0.523737	0.460101	0.435814	0.486793	0.0459526	0.0229763
ENSG00000007866	0.522081	0.44892	0.523794	0.537546	0.508085	0.0400463	0.0200232
ENSG00000007908	0.1773	0.202	0.248727	0.206948	0.208744	0.0296428	0.0148214
ENSG00000007923	NA	NA	NA	NA	#DIV/0!	#DIV/0!	#DIV/0!
ENSG00000007933	0.315042	0.363776	0.363556	0.401596	0.360992	0.0354703	0.0177352
ENSG00000007944	0.55468	0.56334	0.582557	0.560484	0.565265	0.0120776	0.00603881
ENSG00000007952	0.146687	0.316167	0.314694	0.393232	0.292695	0.104021	0.0520104
ENSG00000007968	0.691551	0.49986	0.471531	0.518907	0.545462	0.0993186	0.0496593
ENSG00000008018	0.620545	0.65144	0.715475	0.737717	0.681294	0.0545697	0.0272848
ENSG00000008056	0.33646	0.207542	0.22698	0.219273	0.247564	0.0598007	0.0299004
ENSG00000008083	NA	NA	NA	NA	#DIV/0!	#DIV/0!	#DIV/0!
ENSG00000008086	0.439429	0.393758	0.288646	0.273792	0.348906	0.0805799	0.04029
ENSG00000008118	0.326021	0.20224	0.280082	0.254796	0.265785	0.0516123	0.0258061
ENSG00000008128	0.636	0.663051	0.59998	0.618557	0.629397	0.0268269	0.0134134
ENSG00000008130	0.517939	0.623596	0.612182	0.668289	0.605501	0.0631965	0.0315982
ENSG00000008196	0.214371	0.333673	0.35492	0.385113	0.32202	0.0748048	0.0374024
ENSG00000008197	0.241192	0.170102	0.130206	0.13204	0.168385	0.0519049	0.0259524
ENSG00000008226	0.327152	0.234081	0.241657	0.184367	0.246814	0.0592802	0.0296401
ENSG00000008256	0.522878	0.50798	0.596292	0.609899	0.559262	0.0512803	0.0256402
ENSG00000008277	0.269184	0.3652	0.376531	0.383697	0.348653	0.0535239	0.0267619
ENSG00000008282	0.488082	0.580404	0.652163	0.657959	0.594652	0.0793212	0.0396606
ENSG00000008283	0.538939	0.595381	0.60903	0.611381	0.588683	0.0339047	0.0169524
ENSG00000008294	0.743224	0.589374	0.570354	0.55898	0.615483	0.0860791	0.0430395
ENSG00000008300	0.402889	0.51214	0.446222	0.464061	0.456328	0.045213	0.0226065
ENSG00000008311	0.92474	0.896204	0.840515	0.815402	0.869215	0.050103	0.0250515
ENSG00000008323	0.285	0.411479	0.480545	0.52178	0.424701	0.103657	0.0518283
ENSG00000008324	0.411237	0.609212	0.612727	0.669612	0.575697	0.113081	0.0565403
ENSG00000008382	0.481898	0.496283	0.465919	0.51903	0.490783	0.0225485	0.0112743
ENSG00000008394	NA	NA	NA	NA	#DIV/0!	#DIV/0!	#DIV/0!
ENSG00000008405	0.968141	0.944816	0.92618	0.91328	0.938104	0.0238447	0.0119224
ENSG00000008438	0.272162	0.395726	0.369051	0.318557	0.338874	0.0547909	0.0273955
ENSG00000008441	0.499475	0.538458	0.477859	0.525361	0.510288	0.0270145	0.0135073
ENSG00000008513	0.56986	0.583959	0.621778	0.60318	0.594694	0.0226385	0.0113193
ENSG00000008516	0.324343	0.40233	0.377899	0.335091	0.359916	0.0365332	0.0182666
ENSG00000008517	0.598253	0.526306	0.513286	0.54101	0.544714	0.0374464	0.0187232
ENSG00000008710	0.767898	0.557546	0.546959	0.54032	0.603181	0.11004	0.0550201
ENSG00000008735	0.4286	0.376253	0.386937	0.421051	0.40321	0.025524	0.012762
ENSG00000008838	0.60462	0.495434	0.595111	0.618857	0.578506	0.056234	0.028117
ENSG00000008853	0.406722	0.560184	0.5886	0.617273	0.543195	0.0939197	0.0469598
ENSG00000008869	0.482469	0.484889	0.482351	0.5071	0.489202	0.0119891	0.00599453
ENSG00000008952	0.650367	0.678505	0.686612	0.703423	0.679727	0.0221538	0.0110769
ENSG00000008988	0.63042	0.542186	0.55882	0.555556	0.571745	0.039773	0.0198865
ENSG00000009307	0.675455	0.71866	0.743814	0.659959	0.699472	0.0386116	0.0193058
ENSG00000009335	0.719232	0.659455	0.680959	0.729485	0.697283	0.0327423	0.0163711
ENSG00000009413	0.439755	0.3669	0.393592	0.449	0.412312	0.0387807	0.0193903
ENSG00000009694	0.332589	0.347306	0.326959	0.31584	0.330674	0.0130913	0.00654563
ENSG00000009709	0.209265	0.258061	0.36204	0.390184	0.304888	0.0853974	0.0426987
ENSG00000009724	0.400388	0.2861	0.183347	0.169653	0.259872	0.107126	0.0535631
ENSG00000009765	0.219455	0.30202	0.321816	0.322784	0.291519	0.0489863	0.0244931
ENSG00000009780	0.35602	0.378673	0.366707	0.350408	0.362952	0.0124721	0.00623607
ENSG00000009790	NA	NA	NA	NA	#DIV/0!	#DIV/0!	#DIV/0!
ENSG00000009830	0.612189	0.600283	0.580465	0.566909	0.589962	0.0201843	0.0100921
ENSG00000009844	0.588536	0.584101	0.578268	0.645551	0.599114	0.0312422	0.0156211
ENSG00000009950	0.34398	0.433354	0.457143	0.509388	0.435966	0.0690592	0.0345296
ENSG00000009954	0.615143	0.47288	0.513449	0.60298	0.551113	0.0691109	0.0345554
ENSG00000010017	0.63316	0.561111	0.562163	0.56474	0.580294	0.0352772	0.0176386
ENSG00000010030	0.646667	0.59884	0.53402	0.50233	0.570464	0.0647623	0.0323811
ENSG00000010072	0.60928	0.526	0.546167	0.549072	0.55763	0.0359297	0.0179648
ENSG00000010165	0.590747	0.623071	0.587172	0.675556	0.619136	0.0409319	0.020466
ENSG00000010219	0.608735	0.5962	0.626465	0.602444	0.608461	0.0130478	0.00652391
ENSG00000010244	0.67472	0.671	0.681434	0.664727	0.67297	0.00698883	0.00349441
ENSG00000010256	0.9927	0.98698	0.97298	0.969278	0.980484	0.011155	0.00557748
ENSG00000010270	0.539374	0.68436	0.618103	0.615204	0.61426	0.0592667	0.0296333
ENSG00000010278	0.731939	0.588408	0.593838	0.567737	0.620481	0.0751515	0.0375757
ENSG00000010282	0.269429	0.226162	0.173152	0.202021	0.217691	0.0407343	0.0203672
ENSG00000010292	0.621469	0.5728	0.59506	0.566271	0.5889	0.0249666	0.0124833
ENSG00000010295	0.451163	0.45144	0.482121	0.492828	0.469388	0.0213374	0.0106687
ENSG00000010310	0.50498	0.51138	0.40674	0.410816	0.458479	0.0574732	0.0287366
ENSG00000010318	0.557192	0.508265	0.43542	0.429184	0.482515	0.0613783	0.0306892
ENSG00000010319	0.238408	0.327505	0.331794	0.318928	0.304159	0.0441589	0.0220794
ENSG00000010322	0.568081	0.463408	0.487167	0.506465	0.50628	0.0448058	0.0224029
ENSG00000010327	0.386283	0.360898	0.4883	0.48738	0.430715	0.0667722	0.0333861
ENSG00000010361	0.572103	0.432408	0.441237	0.50324	0.487247	0.0647573	0.0323787
ENSG00000010379	0.36978	0.262323	0.335673	0.323918	0.322924	0.0448385	0.0224193
ENSG00000010404	0.516606	0.705959	0.726667	0.655899	0.651283	0.0945716	0.0472858
ENSG00000010438	0.453216	0.43902	0.508433	0.548204	0.487218	0.0504927	0.0252463
ENSG00000010539	0.548	0.550061	0.551286	0.528384	0.544433	0.0107847	0.00539235
ENSG00000010610	0.601878	0.558444	0.53412	0.53114	0.556395	0.0326948	0.0163474
ENSG00000010626	0.670958	0.593278	0.551633	0.505818	0.580422	0.0701348	0.0350674
ENSG00000010671	0.51202	0.497859	0.534505	0.531237	0.518905	0.0171833	0.00859165
ENSG00000010704	0.437737	0.465899	0.496673	0.518062	0.479593	0.0351711	0.0175855
ENSG00000010803	0.473919	0.415082	0.427388	0.462747	0.444784	0.0280262	0.0140131
ENSG00000010810	0.54354	0.490633	0.607879	0.55862	0.550168	0.0482713	0.0241357
ENSG00000010818	0.486371	0.425629	0.495596	0.455758	0.465838	0.0317571	0.0158785
ENSG00000010932	0.271367	0.307818	0.340286	0.384242	0.325928	0.0479984	0.0239992
ENSG00000011007	0.673778	0.542937	0.63097	0.69082	0.634626	0.0661079	0.033054
ENSG00000011009	0.67142	0.77462	0.732828	0.739979	0.729712	0.0429333	0.0214667
ENSG00000011021	0.448796	0.410768	0.412633	0.44051	0.428177	0.0193387	0.00966936
ENSG00000011028	0.545327	0.445347	0.429616	0.45768	0.469492	0.0518442	0.0259221
ENSG00000011052	0.560303	0.487588	0.543711	0.602	0.5484	0.0473806	0.0236903
ENSG00000011083	0.258121	0.262268	0.234804	0.228828	0.246005	0.0166512	0.0083256
ENSG00000011105	0.480495	0.49651	0.485388	0.481333	0.485932	0.00736897	0.00368448
ENSG00000011114	0.45849	0.534742	0.56638	0.560408	0.530005	0.049613	0.0248065
ENSG00000011132	0.544289	0.508061	0.478163	0.487697	0.504553	0.029279	0.0146395
ENSG00000011143	0.439271	0.562408	0.508388	0.504286	0.503588	0.0503985	0.0251993
ENSG00000011198	0.378566	0.476208	0.57754	0.582265	0.503645	0.0966768	0.0483384
ENSG00000011201	0.529959	0.4377	0.46184	0.43742	0.46673	0.0436794	0.0218397
ENSG00000011243	0.533052	0.64692	0.581208	0.601443	0.590656	0.0472212	0.0236106
ENSG00000011258	0.444949	0.414626	0.392667	0.374545	0.406697	0.0303134	0.0151567
ENSG00000011260	0.640606	0.583918	0.655414	0.709	0.647235	0.0514288	0.0257144
ENSG00000011275	0.66678	0.518222	0.512	0.559515	0.564129	0.0716086	0.0358043
ENSG00000011295	0.99116	0.949367	0.952082	0.93697	0.957395	0.0234517	0.0117258
ENSG00000011304	0.631394	0.744776	0.668918	0.644948	0.672509	0.0506141	0.0253071
ENSG00000011332	0.283939	0.374566	0.412081	0.417633	0.372054	0.0617796	0.0308898
ENSG00000011347	0.257717	0.4684	0.50284	0.522727	0.437921	0.122214	0.0611071
ENSG00000011376	0.981216	0.974788	0.959818	0.961556	0.969345	0.0103601	0.00518003
ENSG00000011405	0.526788	0.606918	0.593649	0.598837	0.581548	0.0369128	0.0184564
ENSG00000011422	0.586082	0.504323	0.52498	0.544343	0.539932	0.0348367	0.0174184
ENSG00000011426	0.56456	0.521232	0.609653	0.614866	0.577578	0.0438311	0.0219156
ENSG00000011451	0.625224	0.616707	0.53658	0.540121	0.579658	0.0478463	0.0239232
ENSG00000011454	0.603895	0.721152	0.641576	0.629768	0.649098	0.0505479	0.0252739
ENSG00000011465	0.52106	0.493898	0.456412	0.489232	0.490151	0.0265113	0.0132556
ENSG00000011478	0.344469	0.490364	0.522525	0.53099	0.472087	0.0868598	0.0434299
ENSG00000011485	0.612364	0.55701	0.559374	0.61632	0.586267	0.0324726	0.0162363
ENSG00000011523	0.496364	0.402	0.362808	0.383938	0.411277	0.0589419	0.029471
ENSG00000011566	0.695688	0.594444	0.553697	0.567898	0.602932	0.0641017	0.0320509
ENSG00000011590	0.334424	0.418929	0.477245	0.511694	0.435573	0.0775436	0.0387718
ENSG00000011600	0.5945	0.491388	0.491429	0.508755	0.521518	0.0493372	0.0246686
ENSG00000011638	0.535753	0.572929	0.631102	0.620646	0.590108	0.0442068	0.0221034
ENSG00000011677	0.319816	0.302959	0.343714	0.334247	0.325184	0.0177789	0.00888947
ENSG00000012048	0.429469	0.425755	0.540792	0.574505	0.49263	0.0763426	0.0381713
ENSG00000012061	0.716959	0.674	0.622102	0.624263	0.659331	0.0452842	0.0226421
ENSG00000012124	0.44554	0.502103	0.508626	0.527495	0.495941	0.0352836	0.0176418
ENSG00000012171	0.461396	0.500351	0.526247	0.533258	0.505313	0.0325192	0.0162596
ENSG00000012174	0.382592	0.468143	0.557677	0.59232	0.500183	0.0942497	0.0471248
ENSG00000012211	NA	NA	NA	NA	#DIV/0!	#DIV/0!	#DIV/0!
ENSG00000012223	0.319505	0.324784	0.293354	0.326289	0.315983	0.015364	0.00768198
ENSG00000012232	0.482776	0.432271	0.480525	0.53396	0.482383	0.041533	0.0207665
ENSG00000012504	0.575918	0.535856	0.508848	0.515608	0.534058	0.0301741	0.0150871
ENSG00000012660	0.633879	0.595859	0.601526	0.59562	0.606721	0.0183099	0.00915496
ENSG00000012779	0.684626	0.578101	0.603061	0.63036	0.624037	0.0456842	0.0228421
ENSG00000012817	0.54796	0.488525	0.476869	0.44303	0.489096	0.0437297	0.0218648
ENSG00000012822	0.58316	0.45946	0.48226	0.525495	0.512594	0.0544346	0.0272173
ENSG00000012963	0.436082	0.435475	0.466202	0.556854	0.473653	0.0572921	0.028646
ENSG00000012983	0.662639	0.63626	0.64152	0.57851	0.629732	0.0360006	0.0180003
ENSG00000013016	0.413737	0.52249	0.518531	0.5125	0.491814	0.0522132	0.0261066
ENSG00000013275	0.646206	0.768343	0.695939	0.656626	0.691779	0.0553534	0.0276767
ENSG00000013288	0.536465	0.559677	0.562474	0.547102	0.551429	0.0120094	0.0060047
ENSG00000013293	0.40188	0.2318	0.233155	0.231796	0.274658	0.0848173	0.0424087
ENSG00000013297	0.50598	0.483458	0.541633	0.568465	0.524884	0.037653	0.0188265
ENSG00000013306	0.979505	0.991184	0.98864	0.97594	0.983817	0.00726105	0.00363052
ENSG00000013364	0.432	0.587152	0.568949	0.584204	0.543076	0.0744793	0.0372396
ENSG00000013374	0.706557	0.656837	0.58602	0.61204	0.640363	0.0529412	0.0264706
ENSG00000013375	0.57512	0.489636	0.48738	0.552505	0.52616	0.044456	0.022228
ENSG00000013392	0.412816	0.387429	0.389051	0.374465	0.39094	0.0159782	0.00798911
ENSG00000013441	0.614465	0.584612	0.57432	0.54851	0.580477	0.0272766	0.0136383
ENSG00000013503	0.491175	0.47402	0.516742	0.54384	0.506444	0.0304902	0.0152451
ENSG00000013523	0.442465	0.51151	0.532303	0.554928	0.510301	0.048576	0.024288
ENSG00000013561	0.570303	0.590444	0.621576	0.631091	0.603354	0.0280499	0.014025
ENSG00000013563	0.543354	0.543838	0.5803	0.533899	0.550348	0.0204857	0.0102428
ENSG00000013573	0.498606	0.502889	0.536714	0.574586	0.528199	0.035311	0.0176555
ENSG00000013583	0.939758	0.931134	0.904869	0.87903	0.913698	0.0274647	0.0137323
ENSG00000013588	0.629576	0.5005	0.485857	0.52194	0.534468	0.0651134	0.0325567
ENSG00000013619	0.428792	0.420347	0.396949	0.401204	0.411823	0.015216	0.00760798
ENSG00000013725	0.539551	0.412347	0.412796	0.446124	0.452704	0.0600196	0.0300098
ENSG00000013810	0.658687	0.558531	0.58796	0.605082	0.602565	0.0420648	0.0210324
ENSG00000014123	0.375102	0.5069	0.489653	0.53254	0.476049	0.0695662	0.0347831
ENSG00000014138	0.463265	0.392247	0.529938	0.569313	0.488691	0.0777798	0.0388899
ENSG00000014164	0.49386	0.580784	0.593429	0.569394	0.559367	0.0447607	0.0223804
ENSG00000014216	0.507224	0.50048	0.580875	0.572667	0.540312	0.0423224	0.0211612
ENSG00000014257	0.258837	0.378143	0.470187	0.472204	0.394843	0.100728	0.0503638
ENSG00000014641	0.99262	0.994	0.992525	0.98662	0.991441	0.00328411	0.00164206
ENSG00000014824	NA	NA	NA	NA	#DIV/0!	#DIV/0!	#DIV/0!
ENSG00000014914	0.521111	0.460848	0.470653	0.515939	0.492138	0.0308034	0.0154017
ENSG00000014919	NA	NA	NA	NA	#DIV/0!	#DIV/0!	#DIV/0!
ENSG00000015133	0.576525	0.624633	0.583327	0.551273	0.583939	0.0304324	0.0152162
ENSG00000015153	0.624929	0.577273	0.52484	0.54097	0.567003	0.0444086	0.0222043
ENSG00000015171	0.7007	0.62582	0.56944	0.615437	0.627849	0.0543968	0.0271984
ENSG00000015285	0.506444	0.57146	0.56268	0.540525	0.545278	0.0289769	0.0144884
ENSG00000015413	0.371414	0.432747	0.474485	0.514242	0.448222	0.0610665	0.0305332
ENSG00000015475	NA	NA	NA	NA	#DIV/0!	#DIV/0!	#DIV/0!
ENSG00000015479	0.66406	0.712606	0.668347	0.650531	0.673886	0.0269069	0.0134535
ENSG00000015520	0.113082	0.334364	0.340265	0.349917	0.284407	0.114397	0.0571983
ENSG00000015532	0.603292	0.564707	0.601	0.539224	0.577056	0.0307969	0.0153984
ENSG00000015568	0.402889	0.4517	0.511061	0.504959	0.467652	0.0507442	0.0253721
ENSG00000015592	0.513657	0.426653	0.413204	0.445	0.449628	0.0446304	0.0223152
ENSG00000015676	0.52294	0.664586	0.658816	0.653959	0.625075	0.0682286	0.0341143
ENSG00000016082	0.2546	0.33996	0.343939	0.381414	0.329978	0.0536099	0.0268049
ENSG00000016391	NA	NA	NA	NA	#DIV/0!	#DIV/0!	#DIV/0!
ENSG00000016402	0.279874	0.35836	0.394979	0.451299	0.371128	0.0718485	0.0359243
ENSG00000016490	0.401551	0.475163	0.49294	0.47784	0.461874	0.0409694	0.0204847
ENSG00000016602	0.181608	0.26542	0.28314	0.2513	0.245367	0.0444571	0.0222286
ENSG00000016864	0.789515	0.535232	0.530566	0.573253	0.607141	0.123076	0.0615382
ENSG00000017260	0.53734	0.555388	0.569333	0.602918	0.566245	0.0277359	0.013868
ENSG00000017373	0.04	0.14948	0.252727	0.308937	0.187786	0.118607	0.0593037
ENSG00000017427	0.418639	0.45974	0.463633	0.449859	0.447968	0.0203938	0.0101969
ENSG00000017483	0.459616	0.500263	0.52344	0.537071	0.505097	0.0339149	0.0169575
ENSG00000017621	0.05478	0.0958788	0.134566	0.13634	0.105391	0.0385615	0.0192807
ENSG00000017797	NA	NA	NA	NA	#DIV/0!	#DIV/0!	#DIV/0!
ENSG00000018189	0.553526	0.466909	0.5055	0.497711	0.505912	0.0358502	0.0179251
ENSG00000018236	0.33004	0.44052	0.496568	0.49606	0.440797	0.0783827	0.0391914
ENSG00000018280	0.371278	0.367778	0.30464	0.23142	0.318779	0.0657991	0.0328996
ENSG00000018408	0.524165	0.46124	0.535122	0.568162	0.522172	0.0447193	0.0223596
ENSG00000018510	0.62808	0.579122	0.614959	0.60302	0.606296	0.0208064	0.0104032
ENSG00000018607	0.000444444	0.0003	0.00161616	0.0029697	0.00133258	0.00124037	0.000620187
ENSG00000018610	0.657093	0.699816	0.673394	0.667104	0.674352	0.0182552	0.00912762
ENSG00000018625	0.262828	0.331374	0.373898	0.308747	0.319212	0.0462857	0.0231428
ENSG00000018699	0.325253	0.481625	0.645354	0.701857	0.538522	0.17011	0.0850551
ENSG00000018869	0.498	0.296388	0.237423	0.249082	0.320223	0.121229	0.0606147
ENSG00000019102	0.30297	0.398265	0.45438	0.461414	0.404257	0.073199	0.0365995
ENSG00000019144	0.523876	0.512929	0.567111	0.52686	0.532694	0.0237133	0.0118567
ENSG00000019169	0.35462	0.385253	0.471116	0.479753	0.422685	0.0622797	0.0311399
ENSG00000019186	NA	NA	NA	NA	#DIV/0!	#DIV/0!	#DIV/0!
ENSG00000019485	0.438396	0.345293	0.43368	0.371735	0.397276	0.0460821	0.0230411
ENSG00000019505	0.43356	0.47262	0.48006	0.491837	0.469519	0.0252445	0.0126223
ENSG00000019549	0.526646	0.459293	0.46594	0.498887	0.487691	0.0312112	0.0156056
ENSG00000019582	0.583031	0.53364	0.578242	0.566367	0.56532	0.0222515	0.0111257
ENSG00000019991	0.54598	0.497449	0.50868	0.524424	0.519133	0.0210413	0.0105207
ENSG00000019995	0.35638	0.45504	0.498571	0.481571	0.447891	0.0635826	0.0317913
ENSG00000020129	0.712784	0.60766	0.621837	0.677354	0.654908	0.0489199	0.0244599
ENSG00000020181	0.445879	0.4245	0.41882	0.468626	0.439456	0.0226692	0.0113346
ENSG00000020219	0.00044	0.000268041	0.00048	0.000565657	0.000438424	0.000125099	6.25496e-05
ENSG00000020256	0.429576	0.551697	0.622303	0.604429	0.552001	0.0869465	0.0434732
ENSG00000020426	0.672163	0.761347	0.750485	0.718242	0.725559	0.040028	0.020014
ENSG00000020577	0.525612	0.49638	0.543649	0.560937	0.531645	0.0275812	0.0137906
ENSG00000020633	0.615673	0.614429	0.635899	0.661563	0.631891	0.0220938	0.0110469
ENSG00000020922	0.520408	0.58802	0.648701	0.62078	0.594477	0.0552569	0.0276284
ENSG00000021300	0.36032	0.470124	0.487305	0.49098	0.452182	0.0619125	0.0309562
ENSG00000021355	0.446898	0.498182	0.548735	0.571299	0.516278	0.0554431	0.0277215
ENSG00000021461	0.0467835	0.154412	0.09962	0.136	0.109204	0.0474341	0.0237171
ENSG00000021488	0.191072	0.3584	0.298021	0.276737	0.281057	0.0692475	0.0346237
ENSG00000021574	0.491051	0.428889	0.464673	0.483455	0.467017	0.0277311	0.0138656
ENSG00000021645	0.330465	0.34376	0.39758	0.389814	0.365405	0.0332685	0.0166343
ENSG00000021762	0.500283	0.47182	0.447531	0.467163	0.471699	0.0217695	0.0108848
ENSG00000021776	0.554568	0.579879	0.598646	0.626182	0.589819	0.0302302	0.0151151
ENSG00000021826	0.926808	0.863673	0.82128	0.794449	0.851553	0.0576991	0.0288495
ENSG00000021852	0.445677	0.344444	0.302286	0.274323	0.341683	0.0750818	0.0375409
ENSG00000022267	0.484592	0.51898	0.44088	0.4624	0.476713	0.0333539	0.0166769
ENSG00000022277	0.799172	0.76866	0.77456	0.736727	0.76978	0.0256934	0.0128467
ENSG00000022355	0.1806	0.305155	0.24802	0.21101	0.236196	0.0536045	0.0268023
ENSG00000022556	0.435113	0.536469	0.568222	0.61666	0.539116	0.0767762	0.0383881
ENSG00000022567	0.48036	0.494061	0.506633	0.534646	0.503925	0.0231211	0.0115605
ENSG00000022840	0.73428	0.730061	0.681082	0.687212	0.708159	0.0278923	0.0139462
ENSG00000022976	0.447163	0.533919	0.53598	0.546889	0.515988	0.0462346	0.0231173
ENSG00000023041	0.668701	0.66288	0.644848	0.63616	0.653147	0.0152106	0.00760528
ENSG00000023171	0.572371	0.570505	0.58798	0.5815	0.578089	0.00815837	0.00407919
ENSG00000023191	0.745146	0.55233	0.630586	0.65	0.644515	0.0792649	0.0396324
ENSG00000023228	0.992021	0.990907	0.989596	0.989313	0.990459	0.0012515	0.00062575
ENSG00000023287	0.563697	0.52434	0.538515	0.563051	0.547401	0.0193324	0.00966621
ENSG00000023318	0.592062	0.529794	0.53176	0.571636	0.556313	0.0306535	0.0153267
ENSG00000023330	NA	NA	NA	NA	#DIV/0!	#DIV/0!	#DIV/0!
ENSG00000023445	0.66402	0.647396	0.613608	0.598598	0.630906	0.0300638	0.0150319
ENSG00000023516	0.562388	0.434323	0.376163	0.44648	0.454839	0.0779901	0.0389951
ENSG00000023572	NA	NA	NA	NA	#DIV/0!	#DIV/0!	#DIV/0!
ENSG00000023608	0.569495	0.495347	0.548837	0.573327	0.546751	0.0359178	0.0179589
ENSG00000023697	0.607284	0.701612	0.66486	0.628182	0.650485	0.0415707	0.0207854
ENSG00000023734	0.65872	0.683313	0.706141	0.699347	0.68688	0.0210724	0.0105362
ENSG00000023839	0.45642	0.484061	0.551253	0.557636	0.512342	0.0499757	0.0249879
ENSG00000023892	0.629556	0.605838	0.578959	0.555041	0.592348	0.0323392	0.0161696
ENSG00000023902	0.51384	0.406404	0.442604	0.477551	0.4601	0.0461226	0.0230613
ENSG00000023909	0.497388	0.561375	0.573354	0.584898	0.554254	0.0391081	0.019554
ENSG00000024048	0.428412	0.512	0.4978	0.510784	0.487249	0.0397474	0.0198737
ENSG00000024422	0.44501	0.42314	0.451636	0.470848	0.447659	0.0196788	0.00983941
ENSG00000024526	0.60542	0.615879	0.658948	0.624469	0.626179	0.0231933	0.0115967
ENSG00000024862	0.553041	0.481204	0.461041	0.494102	0.497347	0.0395435	0.0197717
ENSG00000025039	0.434577	0.523071	0.527535	0.550351	0.508883	0.0509578	0.0254789
ENSG00000025156	0.517394	0.409196	0.442412	0.481546	0.462637	0.0469783	0.0234891
ENSG00000025293	0.45632	0.567571	0.63368	0.568907	0.55662	0.0736416	0.0368208
ENSG00000025423	0.3434	0.2642	0.270928	0.239091	0.279405	0.0448094	0.0224047
ENSG00000025434	0.583333	0.569051	0.531361	0.551798	0.558886	0.0224267	0.0112133
ENSG00000025708	0.512371	0.600124	0.630162	0.616437	0.589773	0.0530422	0.0265211
ENSG00000025770	0.584907	0.484948	0.544889	0.581596	0.549085	0.0464446	0.0232223
ENSG00000025772	NA	NA	NA	NA	#DIV/0!	#DIV/0!	#DIV/0!
ENSG00000025796	0.70238	0.595737	0.522351	0.545818	0.591572	0.07996	0.03998
ENSG00000025800	0.586694	0.6914	0.664687	0.663043	0.651456	0.0450887	0.0225443
ENSG00000026025	0.8564	0.54012	0.51452	0.555859	0.616725	0.160689	0.0803446
ENSG00000026036	0.02558	0.0803673	0.142444	0.161608	0.1025	0.0619028	0.0309514
ENSG00000026103	0.585021	0.501082	0.570586	0.571	0.556922	0.0378267	0.0189134
ENSG00000026297	0.56678	0.48098	0.52703	0.548408	0.5308	0.0369725	0.0184862
ENSG00000026508	0.81501	0.58966	0.634505	0.560896	0.650018	0.114089	0.0570445
ENSG00000026559	0.494347	0.506444	0.465673	0.492687	0.489788	0.017206	0.00860298
ENSG00000026652	0.44899	0.375755	0.39178	0.39378	0.402576	0.0319767	0.0159884
ENSG00000026751	0.554586	0.5293	0.532768	0.57297	0.547406	0.0203892	0.0101946
ENSG00000026950	0.485551	0.53708	0.57876	0.541455	0.535711	0.0383149	0.0191575
ENSG00000027001	0.94502	0.91698	0.914021	0.9235	0.92488	0.0139986	0.0069993
ENSG00000027075	0.495475	0.535229	0.590103	0.549732	0.542635	0.0390833	0.0195417
ENSG00000027644	0.194101	0.156949	0.131212	0.1557	0.159491	0.0259383	0.0129691
ENSG00000027697	0.618102	0.58502	0.568186	0.610878	0.595546	0.0231172	0.0115586
ENSG00000027847	0.62297	0.537755	0.55326	0.544271	0.564564	0.0394527	0.0197263
ENSG00000027869	0.59701	0.581592	0.576586	0.541381	0.574142	0.0235066	0.0117533
ENSG00000028116	0.603796	0.653576	0.677588	0.669388	0.651087	0.0330648	0.0165324
ENSG00000028137	0.500222	0.543245	0.563768	0.559455	0.541673	0.0290117	0.0145058
ENSG00000028203	0.671653	0.741388	0.671381	0.648141	0.683141	0.0403647	0.0201823
ENSG00000028277	0.55706	0.488633	0.54548	0.599837	0.547752	0.0458247	0.0229124
ENSG00000028310	0.757938	0.6997	0.705838	0.730396	0.723468	0.0265324	0.0132662
ENSG00000028528	0.724041	0.617636	0.6515	0.67392	0.666774	0.0446406	0.0223203
ENSG00000028839	0.398866	0.50018	0.504586	0.530121	0.483438	0.0579059	0.0289529
ENSG00000029153	0.621031	0.57404	0.614309	0.581031	0.597603	0.0235074	0.0117537
ENSG00000029363	0.622465	0.569374	0.602222	0.619232	0.603323	0.0243124	0.0121562
ENSG00000029364	NA	NA	NA	NA	#DIV/0!	#DIV/0!	#DIV/0!
ENSG00000029534	0.608101	0.41198	0.488784	0.492061	0.500231	0.0808743	0.0404372
ENSG00000029559	0.35374	0.369224	0.371204	0.35744	0.362902	0.00861538	0.00430769
ENSG00000029639	NA	NA	NA	NA	#DIV/0!	#DIV/0!	#DIV/0!
ENSG00000029725	0.485673	0.489657	0.574515	0.618763	0.542152	0.0654783	0.0327391
ENSG00000029993	0.684444	0.660122	0.6526	0.622388	0.654889	0.0255766	0.0127883
ENSG00000030066	0.409102	0.376878	0.440525	0.544566	0.442768	0.0726699	0.0363349
ENSG00000030110	0.979816	0.961899	0.934525	0.922041	0.94957	0.0261472	0.0130736
ENSG00000030304	0.350592	0.26928	0.27606	0.238653	0.283646	0.0475045	0.0237523
ENSG00000030419	0.533184	0.452747	0.491737	0.469232	0.486725	0.0348521	0.017426
ENSG00000030582	0.579354	0.619899	0.586283	0.593959	0.594874	0.017718	0.00885899
ENSG00000031003	0.478312	0.4565	0.46202	0.452101	0.462233	0.0114618	0.00573091
ENSG00000031081	0.343152	0.342292	0.360898	0.3926	0.359735	0.0235283	0.0117641
ENSG00000031544	0.000804124	0.0044898	0.0152857	0.0168081	0.00934693	0.00790589	0.00395294
ENSG00000031691	0.433959	0.467612	0.509232	0.52848	0.484821	0.0423678	0.0211839
ENSG00000031698	0.766763	0.660889	0.625735	0.63498	0.672092	0.0648445	0.0324222
ENSG00000031823	0.615172	0.539653	0.53442	0.610081	0.574831	0.0437434	0.0218717
ENSG00000032219	0.506465	0.444371	0.425753	0.400204	0.444198	0.0452875	0.0226437
ENSG00000032389	0.557551	0.636263	0.658551	0.650103	0.625617	0.046298	0.023149
ENSG00000032444	0.708776	0.559583	0.597313	0.60899	0.618665	0.0636659	0.031833
ENSG00000032742	0.413113	0.413354	0.422141	0.471204	0.429953	0.0278196	0.0139098
ENSG00000033011	0.64952	0.65525	0.692626	0.718526	0.678981	0.0325635	0.0162817
ENSG00000033030	0.535653	0.605735	0.543758	0.568121	0.563317	0.0314654	0.0157327
ENSG00000033050	0.98501	0.98922	0.9865	0.985143	0.986468	0.00195414	0.00097707
ENSG00000033100	0.581091	0.48297	0.47994	0.536536	0.520134	0.0482408	0.0241204
ENSG00000033122	0.245814	0.310424	0.326667	0.30302	0.296481	0.0351921	0.017596
ENSG00000033170	0.51502	0.522707	0.603616	0.587208	0.557138	0.0448102	0.0224051
ENSG00000033178	0.605216	0.620788	0.61604	0.592206	0.608563	0.0127031	0.00635153
ENSG00000033327	0.596828	0.537041	0.48304	0.462082	0.519748	0.0603139	0.0301569
ENSG00000033627	0.680796	0.531697	0.559878	0.606268	0.59466	0.0651365	0.0325683
ENSG00000033800	0.618323	0.610323	0.5293	0.535879	0.573456	0.0473781	0.0236891
ENSG00000033867	0.655091	0.531531	0.576412	0.56972	0.583188	0.0518517	0.0259259
ENSG00000034053	0.360521	0.432837	0.4382	0.487245	0.429701	0.0522151	0.0261076
ENSG00000034063	0.176626	0.30982	0.400612	0.4131	0.32504	0.109124	0.0545619
ENSG00000034152	0.71622	0.756323	0.701374	0.71812	0.723009	0.0234373	0.0117186
ENSG00000034239	0.333878	0.2817	0.209879	0.180303	0.25144	0.0695208	0.0347604
ENSG00000034510	0.8167	0.668082	0.5384	0.54122	0.641101	0.131766	0.0658829
ENSG00000034533	0.330102	0.358828	0.396	0.367286	0.363054	0.0271234	0.0135617
ENSG00000034677	0.63086	0.60604	0.564495	0.586551	0.596986	0.0282488	0.0141244
ENSG00000034693	0.584939	0.51004	0.634102	0.62374	0.588205	0.0562425	0.0281212
ENSG00000034713	0.772687	0.688889	0.699269	0.662505	0.705838	0.0471771	0.0235885
ENSG00000034971	0.392103	0.35256	0.435347	0.44804	0.407013	0.0434874	0.0217437
ENSG00000035115	0.47172	0.493833	0.51296	0.55216	0.507668	0.0341135	0.0170568
ENSG00000035141	0.993778	0.990163	0.98278	0.987917	0.988659	0.00460356	0.00230178
ENSG00000035403	0.603061	0.427531	0.45784	0.506776	0.498802	0.0767921	0.038396
ENSG00000035499	0.46	0.511697	0.59942	0.5721	0.535804	0.0624281	0.031214
ENSG00000035664	0.477475	0.555122	0.519423	0.484303	0.509081	0.0357755	0.0178878
ENSG00000035681	0.49184	0.61701	0.568343	0.573816	0.562753	0.0520454	0.0260227
ENSG00000035687	0.69236	0.746143	0.72606	0.706545	0.717777	0.0234194	0.0117097
ENSG00000035720	NA	NA	NA	NA	#DIV/0!	#DIV/0!	#DIV/0!
ENSG00000035862	0.587284	0.5274	0.529959	0.52306	0.541926	0.0303727	0.0151863
ENSG00000035928	0.498869	0.415596	0.51382	0.586242	0.503632	0.0700031	0.0350016
ENSG00000036054	0.495	0.4894	0.548364	0.58054	0.528326	0.0437937	0.0218968
ENSG00000036257	0.76628	0.671899	0.651113	0.693475	0.695692	0.0501363	0.0250681
ENSG00000036448	0.429717	0.45838	0.47454	0.48508	0.461929	0.0241192	0.0120596
ENSG00000036473	0.9085	0.883838	0.814449	0.772673	0.844865	0.0624636	0.0312318
ENSG00000036530	0.322242	0.306612	0.257735	0.234384	0.280243	0.0411055	0.0205527
ENSG00000036549	0.642551	0.621061	0.648646	0.641464	0.638431	0.0120033	0.00600165
ENSG00000036565	0.21242	0.209455	0.225	0.293327	0.23505	0.039431	0.0197155
ENSG00000036672	0.475354	0.347051	0.43478	0.449673	0.426714	0.0556904	0.0278452
ENSG00000036828	0.249299	0.321551	0.273	0.253583	0.274358	0.0331087	0.0165544
ENSG00000037042	0.54962	0.498404	0.550866	0.57744	0.544083	0.033045	0.0165225
ENSG00000037241	0.705041	0.625091	0.598184	0.66066	0.647244	0.0462534	0.0231267
ENSG00000037280	0.503434	0.384768	0.4154	0.3962	0.424951	0.0538274	0.0269137
ENSG00000037474	NA	NA	NA	NA	#DIV/0!	#DIV/0!	#DIV/0!
ENSG00000037637	0.47466	0.441735	0.468449	0.476796	0.46541	0.0161757	0.00808784
ENSG00000037749	0.4438	0.516586	0.52646	0.518545	0.501348	0.0386019	0.019301
ENSG00000037757	0.51901	0.494186	0.450101	0.480557	0.485963	0.028723	0.0143615
ENSG00000037897	0.636796	0.622928	0.568141	0.574286	0.600538	0.0344222	0.0172111
ENSG00000037965	0.355196	0.293938	0.36352	0.37101	0.345916	0.0352488	0.0176244
ENSG00000038002	0.64074	0.59286	0.54542	0.542909	0.580482	0.0462793	0.0231396
ENSG00000038210	0.601697	0.699091	0.633475	0.63198	0.641561	0.0410529	0.0205264
ENSG00000038219	0.686184	0.584889	0.526755	0.538309	0.584034	0.0725877	0.0362938
ENSG00000038274	0.74142	0.62476	0.6122	0.602611	0.645248	0.0647532	0.0323766
ENSG00000038295	0.36068	0.252347	0.276061	0.275347	0.291109	0.047671	0.0238355
ENSG00000038358	0.541361	0.516521	0.48822	0.59736	0.535865	0.0463899	0.023195
ENSG00000038382	0.62596	0.487691	0.52088	0.520184	0.538679	0.0602126	0.0301063
ENSG00000038427	0.56068	0.404347	0.45998	0.474204	0.474803	0.0647019	0.0323509
ENSG00000038532	0.573859	0.57898	0.54596	0.569327	0.567031	0.0145905	0.00729527
ENSG00000038945	0.412286	0.375449	0.37288	0.39168	0.388074	0.0181609	0.00908047
ENSG00000039068	0.304525	0.40178	0.497717	0.541072	0.436274	0.105365	0.0526826
ENSG00000039123	0.60546	0.557604	0.580333	0.610384	0.588445	0.0244116	0.0122058
ENSG00000039139	0.42858	0.424747	0.358404	0.31992	0.382913	0.0529289	0.0264644
ENSG00000039319	0.493857	0.4672	0.531919	0.57402	0.516749	0.0465089	0.0232545
ENSG00000039523	0.611551	0.613857	0.6519	0.617612	0.62373	0.0189453	0.00947267
ENSG00000039537	0.46	0.41396	0.338121	0.297434	0.377379	0.0732501	0.036625
ENSG00000039560	0.487152	0.416429	0.547229	0.5481	0.499727	0.0624318	0.0312159
ENSG00000039600	0.40396	0.362202	0.29448	0.23584	0.32412	0.0741541	0.037077
ENSG00000039650	0.593495	0.604667	0.623576	0.634813	0.614137	0.0185504	0.00927518
ENSG00000039987	0.324449	0.34578	0.244735	0.202695	0.279415	0.0671344	0.0335672
ENSG00000040199	0.340845	0.35706	0.47326	0.479449	0.412654	0.0738959	0.036948
ENSG00000040275	0.525816	0.538082	0.521449	0.580465	0.541453	0.026944	0.013472
ENSG00000040341	0.609475	0.477798	0.54332	0.571691	0.550571	0.0555703	0.0277852
ENSG00000040487	0.549558	0.564143	0.584667	0.613732	0.578025	0.027822	0.013911
ENSG00000040531	0.401464	0.554612	0.624327	0.622825	0.550807	0.104737	0.0523685
ENSG00000040608	0.447633	0.429837	0.496122	0.492323	0.466479	0.0328862	0.0164431
ENSG00000040633	0.458545	0.522351	0.57856	0.651122	0.552645	0.0819387	0.0409694
ENSG00000040731	0.4854	0.379306	0.445134	0.43901	0.437213	0.0437461	0.0218731
ENSG00000040933	0.541134	0.605333	0.545051	0.552768	0.561071	0.0299012	0.0149506
ENSG00000041353	0.396918	0.513305	0.534929	0.545367	0.49763	0.0684559	0.034228
ENSG00000041357	0.625677	0.710061	0.765816	0.75856	0.715028	0.0645053	0.0322527
ENSG00000041515	0.225158	0.395729	0.447152	0.393212	0.365313	0.0966859	0.048343
ENSG00000041802	0.719677	0.687102	0.665859	0.711051	0.695922	0.0243226	0.0121613
ENSG00000041880	0.476667	0.41968	0.498061	0.524163	0.479643	0.0444436	0.0222218
ENSG00000041982	0.601758	0.551232	0.507899	0.557636	0.554631	0.0384074	0.0192037
ENSG00000041988	0.395747	0.49034	0.51996	0.58468	0.497682	0.0785485	0.0392742
ENSG00000042062	0.381495	0.32142	0.422755	0.426323	0.387998	0.0488255	0.0244128
ENSG00000042088	0.53303	0.503327	0.56154	0.56902	0.541729	0.0299317	0.0149658
ENSG00000042286	NA	NA	NA	NA	#DIV/0!	#DIV/0!	#DIV/0!
ENSG00000042304	0.0218586	0.04276	0.0438788	0.0404848	0.0372456	0.0103547	0.00517736
ENSG00000042317	0.443253	0.431163	0.378102	0.337608	0.397532	0.0489551	0.0244776
ENSG00000042429	0.701414	0.659163	0.63654	0.645469	0.660647	0.0287267	0.0143633
ENSG00000042445	0.543232	0.514242	0.562263	0.621505	0.560311	0.045323	0.0226615
ENSG00000042493	0.634735	0.538163	0.600804	0.612747	0.596612	0.0414227	0.0207114
ENSG00000042753	0.69548	0.71996	0.737216	0.7338	0.721614	0.0189531	0.00947654
ENSG00000042781	0.314866	0.209041	0.223879	0.320263	0.267012	0.0587275	0.0293638
ENSG00000042813	0.166848	0.14774	0.16458	0.134808	0.153494	0.0150943	0.00754715
ENSG00000042832	0.436364	0.399546	0.449567	0.398894	0.421093	0.0258265	0.0129133
ENSG00000042980	NA	NA	NA	NA	#DIV/0!	#DIV/0!	#DIV/0!
ENSG00000043039	0.294848	0.43264	0.491293	0.54992	0.442175	0.109267	0.0546333
ENSG00000043093	0.691796	0.680081	0.667916	0.680061	0.679963	0.00974981	0.00487491
ENSG00000043143	0.697327	0.683898	0.713714	0.713394	0.702083	0.0143358	0.00716789
ENSG00000043355	0.424286	0.37188	0.407571	0.472041	0.418944	0.0416019	0.020801
ENSG00000043462	0.59394	0.515571	0.5375	0.535551	0.545641	0.03369	0.016845
ENSG00000043514	0.884424	0.847495	0.80652	0.790788	0.832307	0.042173	0.0210865
ENSG00000043591	0.227596	0.244727	0.287224	0.277899	0.259362	0.0279475	0.0139738
ENSG00000044012	0.24072	0.330388	0.325204	0.324959	0.305318	0.0431379	0.0215689
ENSG00000044090	0.57532	0.451	0.4348	0.47167	0.483198	0.0632414	0.0316207
ENSG00000044115	0.672714	0.556242	0.636082	0.64106	0.626525	0.0495839	0.024792
ENSG00000044446	0.606121	0.568866	0.496242	0.481232	0.538115	0.059328	0.029664
ENSG00000044459	0.401818	0.33367	0.394165	0.399367	0.382255	0.0325468	0.0162734
ENSG00000044524	0.389878	0.352327	0.37856	0.39649	0.379313	0.019455	0.00972749
ENSG00000044574	NA	NA	NA	NA	#DIV/0!	#DIV/0!	#DIV/0!
ENSG00000046604	0.488714	0.501102	0.500371	0.503128	0.498329	0.00651485	0.00325743
ENSG00000046647	0.497192	0.48497	0.41198	0.489265	0.470852	0.0395732	0.0197866
ENSG00000046651	0.634429	0.602646	0.514204	0.5289	0.570045	0.0577905	0.0288952
ENSG00000046653	0.45848	0.432889	0.490788	0.521131	0.475822	0.038388	0.019194
ENSG00000046774	0.359131	0.41703	0.492737	0.52101	0.447477	0.0734565	0.0367282
ENSG00000046889	0.403131	0.354673	0.413794	0.380061	0.387915	0.0262547	0.0131274
ENSG00000047056	0.55678	0.457052	0.425381	0.412612	0.462956	0.0652793	0.0326396
ENSG00000047188	0.59276	0.44499	0.453714	0.472969	0.491108	0.0687685	0.0343842
ENSG00000047230	0.476653	0.4291	0.464577	0.5052	0.468883	0.03152	0.01576
ENSG00000047249	0.73334	0.659629	0.66196	0.675237	0.682541	0.0345565	0.0172782
ENSG00000047315	0.693612	0.555	0.65228	0.639878	0.635192	0.0581883	0.0290942
ENSG00000047346	0.498796	0.5715	0.551859	0.570242	0.548099	0.0340728	0.0170364
ENSG00000047365	0.506557	0.55928	0.573735	0.541979	0.545388	0.0289598	0.0144799
ENSG00000047410	0.562371	0.44714	0.51036	0.564825	0.521174	0.0553792	0.0276896
ENSG00000047457	0.515381	0.53852	0.563959	0.56356	0.545355	0.0232569	0.0116285
ENSG00000047578	0.38896	0.534204	0.531192	0.552122	0.50162	0.0756725	0.0378363
ENSG00000047579	0.463232	0.460632	0.515794	0.533837	0.493374	0.0370606	0.0185303
ENSG00000047597	0.382323	0.380821	0.450768	0.4532	0.416778	0.040669	0.0203345
ENSG00000047617	0.32849	0.354421	0.3314	0.32582	0.335033	0.0131249	0.00656244
ENSG00000047621	0.469313	0.62622	0.610845	0.58334	0.57243	0.0709958	0.0354979
ENSG00000047634	0.42198	0.46024	0.506742	0.541041	0.482501	0.0521949	0.0260974
ENSG00000047644	0.402848	0.458566	0.553818	0.52564	0.485218	0.0679093	0.0339546
ENSG00000047648	0.315959	0.42249	0.44338	0.434869	0.404174	0.0594323	0.0297162
ENSG00000047662	0.191469	0.156163	0.129495	0.1697	0.161707	0.0259361	0.012968
ENSG00000047849	0.74166	0.642909	0.50678	0.569354	0.615176	0.101023	0.0505113
ENSG00000047932	0.606263	0.513429	0.5066	0.54214	0.542108	0.0454575	0.0227287
ENSG00000047936	0.282848	0.323253	0.373111	0.393918	0.343283	0.050024	0.025012
ENSG00000048028	0.575612	0.68149	0.624021	0.612825	0.623487	0.0438569	0.0219285
ENSG00000048052	0.554144	0.549158	0.506784	0.542495	0.538145	0.0214455	0.0107227
ENSG00000048140	0.57224	0.609794	0.623735	0.615125	0.605223	0.0227267	0.0113633
ENSG00000048162	0.596714	0.68152	0.642598	0.694041	0.653718	0.0438634	0.0219317
ENSG00000048342	0.473938	0.459919	0.443434	0.502768	0.470015	0.0251435	0.0125717
ENSG00000048392	0.624141	0.526557	0.548485	0.584162	0.570836	0.0427367	0.0213683
ENSG00000048405	0.41574	0.45346	0.424206	0.477253	0.442665	0.0281574	0.0140787
ENSG00000048462	0.543347	0.44092	0.487876	0.48848	0.490156	0.0418788	0.0209394
ENSG00000048471	0.33242	0.47284	0.43833	0.434687	0.419569	0.0605895	0.0302948
ENSG00000048540	0.470869	0.480667	0.511388	0.516121	0.494761	0.0223771	0.0111885
ENSG00000048544	NA	NA	NA	NA	#DIV/0!	#DIV/0!	#DIV/0!
ENSG00000048545	0.27144	0.292	0.35	0.37303	0.321618	0.0477627	0.0238813
ENSG00000048649	0.72402	0.60298	0.570673	0.563232	0.615226	0.0745528	0.0372764
ENSG00000048707	0.431732	0.47504	0.538646	0.538303	0.49593	0.0522108	0.0261054
ENSG00000048740	0.699778	0.586082	0.573919	0.534606	0.598596	0.0709413	0.0354707
ENSG00000048828	0.73698	0.801773	0.760727	0.72916	0.75716	0.0326307	0.0163154
ENSG00000048991	0.512	0.398323	0.481063	0.574808	0.491548	0.0733742	0.0366871
ENSG00000049089	0.451592	0.437776	0.448167	0.521306	0.46471	0.0381853	0.0190927
ENSG00000049130	0.519856	0.569312	0.561082	0.58368	0.558482	0.0273922	0.0136961
ENSG00000049167	0.388485	0.470551	0.561737	0.52572	0.486623	0.0754103	0.0377052
ENSG00000049192	0.43488	0.407636	0.485612	0.4682	0.449082	0.0347342	0.0173671
ENSG00000049239	0.542612	0.496042	0.453657	0.457367	0.487419	0.0414875	0.0207438
ENSG00000049245	0.527327	0.482735	0.5852	0.64596	0.560305	0.070855	0.0354275
ENSG00000049246	0.447408	0.429041	0.488444	0.49703	0.465481	0.0325433	0.0162716
ENSG00000049247	0.229414	0.282327	0.338444	0.361051	0.302809	0.0590714	0.0295357
ENSG00000049249	0.309771	0.40698	0.50738	0.5277	0.437958	0.10044	0.0502201
ENSG00000049283	0.26208	0.412454	0.522343	0.55488	0.437939	0.13213	0.0660651
ENSG00000049319	0.00108	0.00082	0.00323711	0.0027551	0.00197305	0.00120229	0.000601146
ENSG00000049323	0.51742	0.45564	0.456141	0.50734	0.484135	0.0328734	0.0164367
ENSG00000049449	0.638755	0.47602	0.509592	0.519816	0.536046	0.0709823	0.0354911
ENSG00000049540	0.447938	0.410371	0.416958	0.44558	0.430212	0.0193193	0.00965967
ENSG00000049541	0.624755	0.584222	0.612872	0.681347	0.625799	0.0407529	0.0203764
ENSG00000049618	0.517449	0.43725	0.436545	0.447091	0.459584	0.0388759	0.019438
ENSG00000049656	0.71652	0.737546	0.713485	0.673204	0.710189	0.0268778	0.0134389
ENSG00000049759	0.536449	0.61449	0.693061	0.695273	0.634818	0.0755794	0.0377897
ENSG00000049768	0.273515	0.199455	0.343175	0.383737	0.299971	0.081008	0.040504
ENSG00000049769	0.365	0.356429	0.35344	0.391526	0.366599	0.0173253	0.00866265
ENSG00000049860	0.602224	0.564531	0.614889	0.65362	0.608816	0.0367375	0.0183687
ENSG00000049883	0.956121	0.954577	0.91908	0.898505	0.932071	0.0281685	0.0140842
ENSG00000050030	0.325625	0.195571	0.129192	0.149571	0.19999	0.0882385	0.0441192
ENSG00000050130	0.53466	0.672808	0.663758	0.643074	0.628575	0.0638348	0.0319174
ENSG00000050165	0.595172	0.519711	0.47868	0.458848	0.513103	0.0602977	0.0301489
ENSG00000050327	0.411814	0.474289	0.515798	0.537636	0.484884	0.0553471	0.0276736
ENSG00000050344	0.503918	0.506784	0.578404	0.621204	0.552577	0.0572754	0.0286377
ENSG00000050393	0.975535	0.98568	0.970828	0.960586	0.973157	0.0104233	0.00521167
ENSG00000050405	0.59152	0.492848	0.521286	0.5354	0.535264	0.0414698	0.0207349
ENSG00000050426	0.94376	0.895306	0.868222	0.858816	0.891526	0.0381037	0.0190518
ENSG00000050438	0.45702	0.363959	0.362755	0.390939	0.393668	0.0441935	0.0220968
ENSG00000050555	0.280102	0.334869	0.408667	0.442485	0.366531	0.0730682	0.0365341
ENSG00000050628	0.346747	0.361556	0.40248	0.416286	0.381767	0.0329416	0.0164708
ENSG00000050730	0.27538	0.420848	0.44606	0.438848	0.395284	0.0806362	0.0403181
ENSG00000050748	0.662959	0.771299	0.676126	0.658062	0.692112	0.0533398	0.0266699
ENSG00000050767	0.46375	0.346545	0.45516	0.468263	0.43343	0.0581771	0.0290886
ENSG00000050820	0.498163	0.515556	0.521408	0.57198	0.526777	0.0317111	0.0158556
ENSG00000051009	0.51097	0.55198	0.524722	0.527879	0.528887	0.0170555	0.00852777
ENSG00000051108	0.607919	0.56178	0.563711	0.60282	0.584058	0.0247094	0.0123547
ENSG00000051128	0.650813	0.580551	0.569475	0.56099	0.590457	0.0410264	0.0205132
ENSG00000051180	0.582263	0.556949	0.57626	0.582825	0.574574	0.0121196	0.00605981
ENSG00000051341	0.33649	0.46276	0.473374	0.46662	0.434811	0.065694	0.032847
ENSG00000051382	0.612596	0.529423	0.606694	0.662309	0.602755	0.0548838	0.0274419
ENSG00000051523	0.611646	0.612384	0.559798	0.558848	0.585669	0.0304255	0.0152127
ENSG00000051596	0.703374	0.67466	0.706828	0.679625	0.691122	0.0163296	0.00816482
ENSG00000051620	NA	NA	NA	NA	#DIV/0!	#DIV/0!	#DIV/0!
ENSG00000051825	0.404857	0.37612	0.464265	0.503796	0.43726	0.0575742	0.0287871
ENSG00000052126	0.634784	0.61144	0.611878	0.57506	0.60829	0.024691	0.0123455
ENSG00000052344	0.303434	0.352551	0.449172	0.540479	0.411409	0.105211	0.0526054
ENSG00000052723	0.643031	0.626687	0.62944	0.622653	0.630453	0.00883645	0.00441822
ENSG00000052749	0.55149	0.6245	0.690816	0.742531	0.652334	0.0827861	0.041393
ENSG00000052795	0.36378	0.430283	0.39768	0.477835	0.417394	0.0485879	0.0242939
ENSG00000052802	0.588735	0.664784	0.651939	0.63542	0.635219	0.0332388	0.0166194
ENSG00000052841	0.61102	0.613677	0.528646	0.565374	0.579679	0.0406083	0.0203041
ENSG00000052850	0.31302	0.289588	0.32942	0.322351	0.313595	0.0173568	0.00867839
ENSG00000053108	0.309122	0.42952	0.430545	0.370714	0.384976	0.0577867	0.0288933
ENSG00000053254	0.52875	0.534103	0.457111	0.445327	0.491323	0.0466085	0.0233042
ENSG00000053328	0.195414	0.17372	0.143778	0.105041	0.154488	0.0391772	0.0195886
ENSG00000053371	0.98932	0.989306	0.963388	0.950747	0.97319	0.0193188	0.00965938
ENSG00000053372	0.659859	0.58932	0.701515	0.717131	0.666956	0.0571247	0.0285623
ENSG00000053438	0.58834	0.506525	0.583959	0.596061	0.568721	0.0417647	0.0208824
ENSG00000053501	0.546364	0.640375	0.606485	0.613694	0.601729	0.0396846	0.0198423
ENSG00000053524	0.42268	0.26204	0.208606	0.185642	0.269742	0.106864	0.053432
ENSG00000053702	0.400061	0.307265	0.2225	0.239354	0.292295	0.080647	0.0403235
ENSG00000053747	0.490742	0.432141	0.53926	0.546206	0.502087	0.0527555	0.0263777
ENSG00000053770	0.55858	0.685237	0.653673	0.645937	0.635857	0.05425	0.027125
ENSG00000053900	0.621878	0.637959	0.61204	0.624204	0.62402	0.0106837	0.00534185
ENSG00000053918	0.308606	0.40798	0.4285	0.467414	0.403125	0.0676619	0.0338309
ENSG00000054116	0.637253	0.696909	0.72349	0.71703	0.69367	0.0392783	0.0196391
ENSG00000054118	0.720626	0.535102	0.56542	0.610747	0.607974	0.0812802	0.0406401
ENSG00000054148	0.792571	0.763711	0.692408	0.706	0.738673	0.0473987	0.0236994
ENSG00000054179	0.285717	0.400469	0.386909	0.40998	0.370769	0.057486	0.028743
ENSG00000054219	0.45498	0.585592	0.566323	0.56826	0.543789	0.0598365	0.0299182
ENSG00000054267	NA	NA	NA	NA	#DIV/0!	#DIV/0!	#DIV/0!
ENSG00000054277	0.576202	0.653152	0.538505	0.538333	0.576548	0.0540859	0.0270429
ENSG00000054282	0.676898	0.568857	0.60204	0.551878	0.599918	0.0553868	0.0276934
ENSG00000054356	0.360061	0.42424	0.408309	0.443192	0.40895	0.0355756	0.0177878
ENSG00000054392	0.29882	0.372234	0.35306	0.371677	0.348948	0.0345859	0.017293
ENSG00000054523	0.961253	0.930878	0.898143	0.899	0.922318	0.0300961	0.0150481
ENSG00000054598	0.37322	0.474469	0.5094	0.509437	0.466632	0.064417	0.0322085
ENSG00000054611	0.39936	0.49236	0.623604	0.614271	0.532399	0.106964	0.053482
ENSG00000054654	NA	NA	NA	NA	#DIV/0!	#DIV/0!	#DIV/0!
ENSG00000054690	0.326234	0.450701	0.481394	0.53002	0.447087	0.0869356	0.0434678
ENSG00000054793	0.467854	0.508542	0.50396	0.53936	0.504929	0.0292918	0.0146459
ENSG00000054796	0.0325455	0.018303	0.0253535	0.0392653	0.0288668	0.00904798	0.00452399
ENSG00000054803	0.23822	0.265576	0.195717	0.16096	0.215118	0.0461489	0.0230745
ENSG00000054938	0.292242	0.41772	0.362792	0.325293	0.349512	0.0538365	0.0269183
ENSG00000054965	0.632277	0.5262	0.49598	0.492495	0.536738	0.065466	0.032733
ENSG00000054967	0.521596	0.492521	0.570792	0.503542	0.522113	0.0345951	0.0172976
ENSG00000054983	0.537818	0.55368	0.525735	0.551588	0.542205	0.0130413	0.00652064
ENSG00000055044	0.622577	0.660889	0.727111	0.759579	0.692539	0.0621449	0.0310724
ENSG00000055070	0.567778	0.597284	0.63778	0.656343	0.614796	0.0398825	0.0199412
ENSG00000055118	0.552816	0.436081	0.456948	0.465567	0.477853	0.0514858	0.0257429
ENSG00000055130	0.59074	0.586747	0.622102	0.671939	0.617882	0.0393531	0.0196765
ENSG00000055147	0.475776	0.49122	0.557394	0.56499	0.522345	0.0454037	0.0227019
ENSG00000055163	0.408755	0.40101	0.476061	0.475835	0.440415	0.0411515	0.0205757
ENSG00000055208	0.59202	0.520367	0.5285	0.54802	0.547227	0.0320375	0.0160187
ENSG00000055211	0.57238	0.47292	0.519224	0.54792	0.528111	0.0427284	0.0213642
ENSG00000055332	0.633455	0.62422	0.682626	0.732889	0.668297	0.0501139	0.025057
ENSG00000055483	0.733464	0.579265	0.575455	0.625939	0.628531	0.0736248	0.0368124
ENSG00000055609	0.61364	0.58124	0.509896	0.547691	0.563117	0.0445402	0.0222701
ENSG00000055732	0.372525	0.436121	0.48	0.502619	0.447816	0.0572847	0.0286423
ENSG00000055813	0.36712	0.27448	0.297061	0.24526	0.29598	0.0519514	0.0259757
ENSG00000055917	0.570722	0.460612	0.522222	0.565495	0.529763	0.0509675	0.0254838
ENSG00000055950	NA	NA	NA	NA	#DIV/0!	#DIV/0!	#DIV/0!
ENSG00000055955	0.374202	0.469857	0.371758	0.344939	0.390189	0.0547415	0.0273708
ENSG00000055957	0.25551	0.328449	0.287857	0.325042	0.299214	0.0344517	0.0172258
ENSG00000056050	0.605074	0.64012	0.577091	0.610263	0.608137	0.0258242	0.0129121
ENSG00000056097	0.669546	0.542245	0.623469	0.629455	0.616179	0.0533658	0.0266829
ENSG00000056277	0.505434	0.315535	0.333857	0.346122	0.375237	0.0877033	0.0438516
ENSG00000056291	0.503563	0.45326	0.371102	0.369167	0.424273	0.0658051	0.0329025
ENSG00000056487	0.542102	0.397526	0.37186	0.385612	0.424275	0.0792483	0.0396241
ENSG00000056558	0.44648	0.533375	0.600101	0.625313	0.551317	0.0799333	0.0399667
ENSG00000056586	0.640041	0.720424	0.660784	0.625041	0.661572	0.041882	0.020941
ENSG00000056661	0.15703	0.293588	0.407224	0.445535	0.325844	0.129727	0.0648635
ENSG00000056736	0.405475	0.48651	0.468949	0.502485	0.465855	0.0425195	0.0212598
ENSG00000056972	0.628303	0.525131	0.550768	0.521212	0.556354	0.0497248	0.0248624
ENSG00000056998	0.351278	0.414263	0.427918	0.496289	0.422437	0.0594825	0.0297412
ENSG00000057019	0.43316	0.389798	0.50874	0.568845	0.475136	0.0794884	0.0397442
ENSG00000057149	0.221837	0.410041	0.46998	0.437915	0.384943	0.111461	0.0557306
ENSG00000057252	0.52016	0.608857	0.663327	0.699122	0.622867	0.0778821	0.0389411
ENSG00000057294	0.46076	0.474727	0.52488	0.57046	0.507707	0.0500817	0.0250409
ENSG00000057468	0.225714	0.187567	0.188101	0.153306	0.188672	0.0295771	0.0147886
ENSG00000057593	0.153143	0.309717	0.30074	0.318384	0.270496	0.0785663	0.0392832
ENSG00000057608	0.669286	0.534768	0.561813	0.645071	0.602734	0.0645898	0.0322949
ENSG00000057657	0.56298	0.52756	0.50542	0.520384	0.529086	0.0244057	0.0122028
ENSG00000057663	0.511959	0.540347	0.577796	0.59903	0.557283	0.03875	0.019375
ENSG00000057704	0.44374	0.551737	0.50098	0.50362	0.500019	0.0441815	0.0220907
ENSG00000057757	0.654465	0.548909	0.57578	0.591286	0.59261	0.0447987	0.0223993
ENSG00000057935	0.6907	0.718586	0.68332	0.674531	0.691784	0.0190511	0.00952555
ENSG00000058056	0.327959	0.442454	0.491711	0.527061	0.447296	0.0867947	0.0433973
ENSG00000058063	0.623612	0.596206	0.560545	0.623299	0.600916	0.0298221	0.0149111
ENSG00000058085	0.485224	0.44736	0.523071	0.53299	0.497161	0.0390625	0.0195313
ENSG00000058091	0.478	0.475535	0.527939	0.531687	0.50329	0.0306805	0.0153403
ENSG00000058262	0.668404	0.617167	0.718611	0.743074	0.686814	0.0558744	0.0279372
ENSG00000058272	0.574021	0.56998	0.582061	0.563455	0.572379	0.00778527	0.00389264
ENSG00000058335	0.54502	0.462889	0.489717	0.477131	0.493689	0.0359326	0.0179663
ENSG00000058404	0.36301	0.336768	0.328388	0.36244	0.347651	0.0177402	0.00887009
ENSG00000058453	0.403278	0.4252	0.450495	0.527152	0.451531	0.0539789	0.0269895
ENSG00000058600	0.482417	0.600898	0.607859	0.656062	0.586809	0.0737909	0.0368955
ENSG00000058668	0.55996	0.491717	0.50825	0.532102	0.523007	0.0296932	0.0148466
ENSG00000058673	0.733414	0.600869	0.577354	0.55074	0.615594	0.0811722	0.0405861
ENSG00000058729	0.436727	0.575979	0.571567	0.59098	0.543813	0.0718726	0.0359363
ENSG00000058799	0.580866	0.61018	0.654245	0.643526	0.622204	0.0333399	0.0166699
ENSG00000058804	0.598265	0.62651	0.7238	0.737816	0.671598	0.0695713	0.0347857
ENSG00000058866	0.393596	0.414521	0.47468	0.467374	0.437543	0.0397089	0.0198545
ENSG00000059122	0.6705	0.49902	0.535959	0.555	0.56512	0.0739976	0.0369988
ENSG00000059145	0.35952	0.526687	0.54164	0.538101	0.491487	0.088209	0.0441045
ENSG00000059377	0.451152	0.48264	0.512424	0.522323	0.492135	0.0321081	0.016054
ENSG00000059378	0.647258	0.6478	0.683061	0.684939	0.665764	0.0210717	0.0105359
ENSG00000059573	NA	NA	NA	NA	#DIV/0!	#DIV/0!	#DIV/0!
ENSG00000059588	0.6133	0.588808	0.54018	0.549897	0.573046	0.0340827	0.0170413
ENSG00000059691	0.970735	0.978694	0.971172	0.956327	0.969232	0.00934699	0.0046735
ENSG00000059728	0.628479	0.643061	0.552727	0.54638	0.592662	0.0501988	0.0250994
ENSG00000059758	0.55134	0.619937	0.64398	0.612571	0.606957	0.0394289	0.0197145
ENSG00000059769	0.5855	0.622586	0.5969	0.586469	0.597864	0.0172704	0.00863522
ENSG00000059804	0.534545	0.51375	0.577694	0.58898	0.553742	0.0355119	0.0177559
ENSG00000059915	0.4488	0.368202	0.330041	0.33697	0.371003	0.0544561	0.027228
ENSG00000060069	0.500857	0.503735	0.526245	0.45198	0.495704	0.0312814	0.0156407
ENSG00000060138	0.746776	0.634444	0.6268	0.60268	0.652675	0.0641776	0.0320888
ENSG00000060140	0.485455	0.454469	0.495796	0.46772	0.47586	0.0183786	0.00918928
ENSG00000060237	0.702283	0.576206	0.626437	0.64404	0.637242	0.0520213	0.0260106
ENSG00000060303	0.00022449	0.000727273	0.0048866	0.006	0.00295959	0.00291098	0.00145549
ENSG00000060339	0.658367	0.59278	0.599313	0.6218	0.618065	0.029604	0.014802
ENSG00000060491	0.62762	0.670889	0.68502	0.652412	0.658985	0.0248093	0.0124047
ENSG00000060558	0.617878	0.506102	0.554384	0.51998	0.549586	0.0498469	0.0249235
ENSG00000060566	0.518673	0.556531	0.453204	0.449939	0.494587	0.0520356	0.0260178
ENSG00000060642	0.567837	0.574289	0.63312	0.605134	0.595095	0.0301253	0.0150626
ENSG00000060656	0.4534	0.457374	0.548969	0.543798	0.500885	0.0526044	0.0263022
ENSG00000060688	0.666949	0.528707	0.58084	0.61486	0.597839	0.058121	0.0290605
ENSG00000060709	0.332687	0.364141	0.382531	0.38188	0.36531	0.0233577	0.0116789
ENSG00000060718	0.468327	0.478122	0.503408	0.504242	0.488525	0.0181176	0.00905878
ENSG00000060749	0.499242	0.603879	0.579354	0.5677	0.562544	0.0448138	0.0224069
ENSG00000060762	0.977071	0.966626	0.938465	0.942061	0.956056	0.0187854	0.00939271
ENSG00000060971	0.98668	0.94492	0.899551	0.874162	0.926328	0.0497539	0.024877
ENSG00000060982	0.513196	0.523677	0.514347	0.565414	0.529158	0.0246219	0.0123109
ENSG00000061273	0.771375	0.533278	0.583429	0.54196	0.60751	0.111413	0.0557067
ENSG00000061337	0.38928	0.434	0.46697	0.520551	0.4527	0.0553148	0.0276574
ENSG00000061455	0.281649	0.29566	0.2409	0.23198	0.262547	0.0308994	0.0154497
ENSG00000061492	0.223551	0.175061	0.2488	0.20214	0.212388	0.0313515	0.0156758
ENSG00000061656	0.546465	0.521535	0.532245	0.50886	0.527276	0.0159687	0.00798435
ENSG00000061676	0.47104	0.524485	0.56734	0.611879	0.543686	0.0601551	0.0300775
ENSG00000061794	NA	NA	NA	NA	#DIV/0!	#DIV/0!	#DIV/0!
ENSG00000061918	0.375588	0.318687	0.348392	0.365333	0.352	0.0248793	0.0124396
ENSG00000061936	0.440747	0.48368	0.551432	0.577423	0.51332	0.0624685	0.0312343
ENSG00000061938	0.524265	0.591818	0.58568	0.570525	0.568072	0.0305449	0.0152724
ENSG00000061987	0.333755	0.533232	0.48851	0.501837	0.464334	0.0890482	0.0445241
ENSG00000062038	0.32684	0.4558	0.544639	0.530898	0.464544	0.0997613	0.0498806
ENSG00000062096	0.213633	0.27732	0.338268	0.334437	0.290915	0.0585773	0.0292887
ENSG00000062194	0.791374	0.702306	0.601596	0.604755	0.675008	0.090574	0.045287
ENSG00000062282	0.501814	0.615313	0.557172	0.595919	0.567555	0.05005	0.025025
ENSG00000062370	0.262688	0.290309	0.305898	0.282768	0.285416	0.0179541	0.00897707
ENSG00000062485	0.98251	0.976184	0.954	0.951717	0.966103	0.0155376	0.0077688
ENSG00000062524	0.316525	0.3179	0.392592	0.378392	0.351352	0.0398489	0.0199245
ENSG00000062582	NA	NA	NA	NA	#DIV/0!	#DIV/0!	#DIV/0!
ENSG00000062598	0.570184	0.57508	0.551918	0.547131	0.561078	0.0136306	0.00681529
ENSG00000062650	0.581919	0.62318	0.659636	0.6571	0.630459	0.0363784	0.0181892
ENSG00000062716	0.646327	0.575475	0.560245	0.60254	0.596147	0.0377499	0.0188749
ENSG00000062725	0.545224	0.600875	0.561798	0.567711	0.568902	0.0233437	0.0116718
ENSG00000062822	0.445414	0.463155	0.53682	0.57602	0.505352	0.0615288	0.0307644
ENSG00000063015	0.331224	0.367616	0.394289	0.4523	0.386357	0.0509974	0.0254987
ENSG00000063046	0.613629	0.66268	0.55416	0.550143	0.595153	0.0535651	0.0267825
ENSG00000063127	0.28954	0.34708	0.42532	0.403515	0.366364	0.0609091	0.0304546
ENSG00000063169	0.378808	0.407629	0.402041	0.382586	0.392766	0.0142055	0.00710273
ENSG00000063176	0.425673	0.53004	0.498449	0.54802	0.500546	0.0539567	0.0269784
ENSG00000063177	0.601798	0.614202	0.592626	0.59996	0.602146	0.00896055	0.00448028
ENSG00000063180	0.595918	0.470141	0.44806	0.467838	0.49549	0.0676822	0.0338411
ENSG00000063241	0.990242	0.97598	0.947232	0.941576	0.963758	0.0232088	0.0116044
ENSG00000063244	0.71318	0.745979	0.651192	0.672606	0.695739	0.0422211	0.0211105
ENSG00000063245	0.65758	0.732371	0.680367	0.673551	0.685967	0.0323763	0.0161882
ENSG00000063322	0.5754	0.681833	0.60402	0.586857	0.612028	0.0480003	0.0240002
ENSG00000063438	0.114465	0.187711	0.273111	0.333313	0.22715	0.0959799	0.04799
ENSG00000063515	0.0543958	0.09142	0.14124	0.0972041	0.096065	0.0355901	0.0177951
ENSG00000063587	0.458898	0.534889	0.451224	0.423596	0.467152	0.0476348	0.0238174
ENSG00000063601	0.541879	0.684384	0.66303	0.60978	0.624768	0.0635435	0.0317717
ENSG00000063660	0.45102	0.581111	0.567776	0.538735	0.53466	0.0584996	0.0292498
ENSG00000063761	0.93501	0.914424	0.872081	0.835131	0.889162	0.0445395	0.0222698
ENSG00000063854	0.985798	0.982816	0.973122	0.949878	0.972904	0.0162765	0.00813825
ENSG00000063978	0.674949	0.556866	0.59638	0.66244	0.622659	0.0557857	0.0278928
ENSG00000064012	NA	NA	NA	NA	#DIV/0!	#DIV/0!	#DIV/0!
ENSG00000064042	0.477313	0.567354	0.568531	0.562165	0.543841	0.0444377	0.0222189
ENSG00000064102	0.587204	0.652959	0.715939	0.74002	0.674031	0.0685415	0.0342708
ENSG00000064115	0.582021	0.727414	0.713	0.688918	0.677838	0.0658228	0.0329114
ENSG00000064195	0.3293	0.342577	0.427224	0.38998	0.37227	0.0449507	0.0224754
ENSG00000064199	0.545082	0.640896	0.61062	0.597657	0.598564	0.0399938	0.0199969
ENSG00000064201	0.338586	0.37898	0.503449	0.49132	0.428084	0.0818532	0.0409266
ENSG00000064205	0.510707	0.544639	0.521131	0.537293	0.528443	0.0153695	0.00768473
ENSG00000064218	0.295551	0.201918	0.2615	0.199354	0.239581	0.0470808	0.0235404
ENSG00000064225	0.354727	0.460242	0.506928	0.535535	0.464358	0.0794024	0.0397012
ENSG00000064270	0.289396	0.39226	0.423192	0.46124	0.391522	0.0736973	0.0368487
ENSG00000064300	0.389542	0.45808	0.497551	0.52048	0.466413	0.0573628	0.0286814
ENSG00000064309	0.374889	0.44066	0.41914	0.437694	0.418096	0.0303378	0.0151689
ENSG00000064313	0.646804	0.606828	0.6436	0.638714	0.633987	0.0184086	0.00920431
ENSG00000064393	0.501333	0.53684	0.538392	0.532101	0.527167	0.0174288	0.00871438
ENSG00000064419	0.483122	0.44142	0.54074	0.644646	0.527482	0.0880866	0.0440433
ENSG00000064489	0.1072	0.196633	0.30342	0.366289	0.243385	0.114661	0.0573307
ENSG00000064490	0.791879	0.655653	0.645134	0.68964	0.695576	0.066952	0.033476
ENSG00000064545	0.592417	0.583776	0.613798	0.628121	0.604528	0.0201653	0.0100827
ENSG00000064547	0.55384	0.596816	0.579918	0.570505	0.57527	0.0179611	0.00898054
ENSG00000064601	0.618182	0.570474	0.64304	0.644286	0.618995	0.0345095	0.0172547
ENSG00000064607	0.445816	0.481657	0.5044	0.544989	0.494216	0.0415609	0.0207805
ENSG00000064651	0.523667	0.5289	0.479818	0.545306	0.519423	0.0279661	0.013983
ENSG00000064652	0.525677	0.53986	0.595879	0.5803	0.560429	0.0330774	0.0165387
ENSG00000064655	0.50352	0.4637	0.512469	0.501567	0.495314	0.0216039	0.010802
ENSG00000064666	0.575051	0.494521	0.480186	0.54362	0.523344	0.0438866	0.0219433
ENSG00000064687	0.63946	0.61218	0.56026	0.556165	0.592016	0.0406254	0.0203127
ENSG00000064692	0.279495	0.295917	0.371278	0.392347	0.334759	0.0554162	0.0277081
ENSG00000064703	0.502163	0.499312	0.499245	0.486673	0.496849	0.00691838	0.00345919
ENSG00000064726	0.710515	0.681429	0.66024	0.713592	0.691444	0.0253525	0.0126762
ENSG00000064763	0.645917	0.442404	0.425515	0.466948	0.495196	0.10191	0.0509551
ENSG00000064787	0.261	0.40986	0.513125	0.55102	0.433751	0.1297	0.0648498
ENSG00000064835	0.204061	0.201111	0.151354	0.126	0.170631	0.0383411	0.0191706
ENSG00000064886	0.531031	0.579546	0.52664	0.520162	0.539345	0.0271704	0.0135852
ENSG00000064932	0.64894	0.63551	0.672639	0.655464	0.653138	0.015428	0.00771399
ENSG00000064933	0.533636	0.513714	0.545192	0.568714	0.540314	0.0229674	0.0114837
ENSG00000064961	0.62362	0.625663	0.672808	0.684	0.651523	0.0313853	0.0156927
ENSG00000064989	0.434063	0.405612	0.436412	0.41486	0.422737	0.0149509	0.00747544
ENSG00000064995	0.593	0.440242	0.51766	0.58562	0.534131	0.0711876	0.0355938
ENSG00000064999	0.38648	0.47604	0.53536	0.584612	0.495623	0.0852326	0.0426163
ENSG00000065000	0.650449	0.668479	0.68814	0.75266	0.689932	0.0445614	0.0222807
ENSG00000065029	0.49334	0.5342	0.48851	0.543414	0.514866	0.027969	0.0139845
ENSG00000065054	0.420444	0.462289	0.53248	0.548289	0.490875	0.0600137	0.0300069
ENSG00000065057	0.981596	0.98314	0.967798	0.9523	0.971208	0.0143692	0.00718461
ENSG00000065060	0.506206	0.536388	0.5571	0.60702	0.551678	0.0424013	0.0212007
ENSG00000065135	0.62249	0.6196	0.618694	0.61804	0.619706	0.00196294	0.000981468
ENSG00000065150	0.62878	0.603051	0.588808	0.620673	0.610328	0.0179218	0.00896091
ENSG00000065154	0.977417	0.959091	0.94224	0.94002	0.954692	0.0173788	0.0086894
ENSG00000065183	0.431061	0.483347	0.563051	0.665455	0.535728	0.102102	0.051051
ENSG00000065243	0.692204	0.618694	0.607347	0.61134	0.632396	0.0401479	0.020074
ENSG00000065268	0.574	0.518928	0.53282	0.654898	0.570161	0.0611399	0.03057
ENSG00000065308	0.521714	0.47002	0.417753	0.497859	0.476836	0.0446964	0.0223482
ENSG00000065320	0.486364	0.343551	0.432222	0.43622	0.424589	0.0593768	0.0296884
ENSG00000065325	0.487414	0.496184	0.454612	0.464625	0.475709	0.0193576	0.0096788
ENSG00000065328	0.4939	0.47556	0.550367	0.60232	0.530537	0.0574769	0.0287384
ENSG00000065357	0.621723	0.621122	0.62186	0.544102	0.602202	0.0387346	0.0193673
ENSG00000065361	0.462545	0.560828	0.600083	0.621306	0.561191	0.070374	0.035187
ENSG00000065371	0.325813	0.362202	0.389859	0.430707	0.377145	0.0443052	0.0221526
ENSG00000065413	0.4826	0.459711	0.490312	0.539443	0.493017	0.0335683	0.0167842
ENSG00000065427	NA	NA	NA	NA	#DIV/0!	#DIV/0!	#DIV/0!
ENSG00000065457	0.623354	0.663374	0.64468	0.666469	0.649469	0.0198939	0.00994697
ENSG00000065485	0.625697	0.453717	0.50144	0.542189	0.530761	0.0728901	0.0364451
ENSG00000065491	0.417776	0.433102	0.500141	0.498755	0.462444	0.0431888	0.0215944
ENSG00000065518	NA	NA	NA	NA	#DIV/0!	#DIV/0!	#DIV/0!
ENSG00000065526	0.438505	0.443354	0.516263	0.545354	0.485869	0.05327	0.026635
ENSG00000065534	0.450283	0.460263	0.43682	0.44782	0.448796	0.00962759	0.00481379
ENSG00000065548	0.732327	0.639172	0.663286	0.710364	0.686287	0.0426155	0.0213077
ENSG00000065559	0.329408	0.430586	0.53998	0.545071	0.461261	0.102546	0.0512728
ENSG00000065600	0.550854	0.488	0.425657	0.44212	0.476658	0.0560587	0.0280293
ENSG00000065609	0.19138	0.254444	0.32272	0.327469	0.274003	0.0643975	0.0321987
ENSG00000065613	0.710896	0.616887	0.589175	0.632768	0.637431	0.052184	0.026092
ENSG00000065615	0.513959	0.502286	0.502081	0.526592	0.511229	0.0116496	0.00582482
ENSG00000065618	0.45632	0.471192	0.51614	0.501515	0.486292	0.0273799	0.01369
ENSG00000065621	0.369333	0.393697	0.449859	0.48946	0.425587	0.0543149	0.0271574
ENSG00000065665	0.455306	0.476424	0.465464	0.45899	0.464046	0.00925893	0.00462946
ENSG00000065675	0.315475	0.356351	0.403394	0.385333	0.365138	0.0383624	0.0191812
ENSG00000065717	0.502121	0.480364	0.470959	0.512224	0.491417	0.0190458	0.00952291
ENSG00000065802	0.637146	0.578327	0.60876	0.585122	0.602339	0.0266192	0.0133096
ENSG00000065809	0.484263	0.63598	0.582143	0.555041	0.564357	0.0631086	0.0315543
ENSG00000065833	0.895469	0.86362	0.822162	0.805184	0.846609	0.0407858	0.0203929
ENSG00000065882	0.55156	0.5084	0.518124	0.56501	0.535773	0.0268627	0.0134314
ENSG00000065883	0.508101	0.465091	0.469122	0.536449	0.494691	0.0339287	0.0169644
ENSG00000065911	NA	NA	NA	NA	#DIV/0!	#DIV/0!	#DIV/0!
ENSG00000065923	0.309051	0.513818	0.63532	0.619979	0.519542	0.150368	0.0751839
ENSG00000065970	0.513327	0.489854	0.584536	0.52	0.526929	0.0405222	0.0202611
ENSG00000065978	0.865212	0.823592	0.783354	0.710062	0.795555	0.066071	0.0330355
ENSG00000065989	0.345475	0.427694	0.492808	0.474263	0.43506	0.0657051	0.0328525
ENSG00000066027	0.712103	0.65501	0.621919	0.63014	0.654793	0.0407143	0.0203571
ENSG00000066032	0.465245	0.271596	0.314	0.345816	0.349164	0.083145	0.0415725
ENSG00000066044	0.686433	0.4985	0.548367	0.625616	0.589729	0.0830122	0.0415061
ENSG00000066056	0.403111	0.421082	0.514306	0.541	0.469875	0.0679978	0.0339989
ENSG00000066084	0.437812	0.56552	0.652041	0.60436	0.564933	0.0918372	0.0459186
ENSG00000066117	0.553051	0.50518	0.529714	0.615717	0.550915	0.0474167	0.0237084
ENSG00000066135	0.566469	0.484875	0.53298	0.5791	0.540856	0.0420894	0.0210447
ENSG00000066136	0.827859	0.584763	0.605796	0.65218	0.667649	0.110457	0.0552286
ENSG00000066185	0.214021	0.30936	0.264958	0.248121	0.259115	0.0396361	0.0198181
ENSG00000066230	0.193245	0.381292	0.398857	0.422263	0.348914	0.105128	0.0525639
ENSG00000066248	0.449414	0.406755	0.456364	0.501571	0.453526	0.0388194	0.0194097
ENSG00000066279	0.410081	0.467551	0.548245	0.557104	0.495745	0.0698914	0.0349457
ENSG00000066294	0.274202	0.39002	0.465898	0.42032	0.38761	0.0817845	0.0408923
ENSG00000066322	0.733172	0.547531	0.60598	0.589515	0.619049	0.0799623	0.0399812
ENSG00000066336	0.51284	0.521697	0.551495	0.547616	0.533412	0.0190543	0.00952716
ENSG00000066379	0.470343	0.628082	0.623633	0.641814	0.590968	0.0807879	0.0403939
ENSG00000066382	0.369612	0.32633	0.38726	0.380788	0.365998	0.0274313	0.0137157
ENSG00000066405	0.260857	0.418	0.453694	0.43162	0.391043	0.0880278	0.0440139
ENSG00000066422	0.459556	0.530869	0.511224	0.522928	0.506144	0.03209	0.016045
ENSG00000066427	0.550828	0.600577	0.641556	0.610598	0.60089	0.0376572	0.0188286
ENSG00000066455	0.59002	0.64784	0.61224	0.61532	0.616355	0.0238246	0.0119123
ENSG00000066468	0.433959	0.528408	0.54249	0.59118	0.524009	0.065782	0.032891
ENSG00000066557	0.484388	0.551455	0.564695	0.5505	0.537759	0.0361659	0.018083
ENSG00000066583	0.714163	0.703389	0.621717	0.639347	0.669654	0.0459551	0.0229776
ENSG00000066629	0.500333	0.441717	0.46974	0.45097	0.46569	0.0258711	0.0129356
ENSG00000066651	0.984563	0.952392	0.920653	0.917051	0.943664	0.0315523	0.0157761
ENSG00000066654	0.605474	0.6481	0.630708	0.631571	0.628963	0.0175862	0.0087931
ENSG00000066697	0.556825	0.569732	0.59897	0.613111	0.584659	0.0258965	0.0129482
ENSG00000066735	0.254292	0.341812	0.386768	0.39254	0.343853	0.0638683	0.0319342
ENSG00000066739	0.503735	0.484989	0.438143	0.42638	0.463312	0.0369746	0.0184873
ENSG00000066777	0.72408	0.60962	0.61306	0.60194	0.637175	0.0581228	0.0290614
ENSG00000066813	NA	NA	NA	NA	#DIV/0!	#DIV/0!	#DIV/0!
ENSG00000066827	0.40126	0.546202	0.497677	0.526755	0.492973	0.0643116	0.0321558
ENSG00000066855	0.987758	0.975576	0.963697	0.944	0.967758	0.0186372	0.0093186
ENSG00000066923	0.57148	0.4924	0.514404	0.553694	0.532994	0.0360699	0.018035
ENSG00000066926	NA	NA	NA	NA	#DIV/0!	#DIV/0!	#DIV/0!
ENSG00000066933	0.583052	0.4316	0.481899	0.504	0.500138	0.0630336	0.0315168
ENSG00000067048	0.571082	0.501061	0.534625	0.548612	0.538845	0.0293259	0.0146629
ENSG00000067057	0.737408	0.550747	0.532804	0.553625	0.593646	0.096283	0.0481415
ENSG00000067064	0.965072	0.931876	0.90602	0.89822	0.925297	0.0301669	0.0150834
ENSG00000067066	0.691959	0.677408	0.706939	0.7105	0.696701	0.0151649	0.00758247
ENSG00000067082	0.603919	0.556667	0.533232	0.60151	0.573832	0.0347098	0.0173549
ENSG00000067113	0.439798	0.475551	0.441673	0.451758	0.452195	0.0164325	0.00821626
ENSG00000067141	0.64506	0.561423	0.51742	0.529293	0.563299	0.0575896	0.0287948
ENSG00000067167	0.572465	0.592667	0.605551	0.588102	0.589696	0.0136585	0.00682927
ENSG00000067177	0.480812	0.457838	0.540204	0.565417	0.511068	0.0501713	0.0250856
ENSG00000067182	0.6187	0.570612	0.626837	0.600531	0.60417	0.0249284	0.0124642
ENSG00000067191	0.607856	0.469515	0.433918	0.430869	0.485539	0.08341	0.041705
ENSG00000067208	0.503919	0.49366	0.524755	0.543313	0.516412	0.0221134	0.0110567
ENSG00000067221	0.934081	0.91232	0.865051	0.826776	0.884557	0.0481061	0.0240531
ENSG00000067225	NA	NA	NA	NA	#DIV/0!	#DIV/0!	#DIV/0!
ENSG00000067248	0.450424	0.605837	0.629408	0.645367	0.582759	0.0897051	0.0448526
ENSG00000067334	0.72303	0.732825	0.688939	0.693449	0.709561	0.0216602	0.0108301
ENSG00000067365	0.667072	0.591653	0.550485	0.51904	0.582063	0.063999	0.0319995
ENSG00000067369	0.61	0.486	0.50008	0.541567	0.534412	0.0556392	0.0278196
ENSG00000067445	0.467897	0.349495	0.370167	0.40772	0.39882	0.0519769	0.0259885
ENSG00000067533	0.736143	0.679102	0.660714	0.693732	0.692423	0.0321249	0.0160625
ENSG00000067560	0.580202	0.67726	0.67534	0.634163	0.641741	0.0455886	0.0227943
ENSG00000067596	0.551918	0.55686	0.552598	0.581368	0.560686	0.0139607	0.00698035
ENSG00000067601	0.0864632	0.164367	0.260857	0.315596	0.206821	0.101719	0.0508594
ENSG00000067606	0.474327	0.489172	0.585694	0.598687	0.53697	0.0642699	0.032135
ENSG00000067646	0.509051	0.3592	0.448388	0.433258	0.437474	0.0616087	0.0308044
ENSG00000067704	0.975175	0.993354	0.994121	0.981184	0.985959	0.00931671	0.00465835
ENSG00000067715	0.306444	0.396122	0.37012	0.435061	0.376937	0.0540437	0.0270219
ENSG00000067798	0.456531	0.507796	0.511434	0.495091	0.492713	0.0251184	0.0125592
ENSG00000067829	NA	NA	NA	NA	#DIV/0!	#DIV/0!	#DIV/0!
ENSG00000067836	0.621414	0.651192	0.60234	0.610571	0.621379	0.0213549	0.0106775
ENSG00000067840	0.51066	0.418606	0.380928	0.44014	0.437583	0.0545182	0.0272591
ENSG00000067842	0.266735	0.19632	0.251653	0.273021	0.246932	0.0349124	0.0174562
ENSG00000067900	0.456384	0.498408	0.4836	0.47404	0.478108	0.0176139	0.00880694
ENSG00000067955	0.548889	0.472103	0.515776	0.598343	0.533778	0.053307	0.0266535
ENSG00000067992	0.958571	0.936371	0.89151	0.88134	0.916948	0.0366278	0.0183139
ENSG00000068001	0.552639	0.61132	0.568694	0.614163	0.586704	0.0307936	0.0153968
ENSG00000068024	0.32102	0.428202	0.478061	0.485755	0.42826	0.0759081	0.0379541
ENSG00000068028	0.545576	0.60008	0.554612	0.572722	0.568247	0.0240365	0.0120182
ENSG00000068078	0.518184	0.51436	0.533041	0.53604	0.525406	0.0107323	0.00536616
ENSG00000068079	0.6446	0.678653	0.66936	0.697347	0.67249	0.0219355	0.0109678
ENSG00000068097	0.463388	0.469551	0.524816	0.505143	0.490724	0.0292447	0.0146223
ENSG00000068120	NA	NA	NA	NA	#DIV/0!	#DIV/0!	#DIV/0!
ENSG00000068137	0.60246	0.615072	0.58849	0.621735	0.606939	0.0146685	0.00733425
ENSG00000068305	0.601673	0.505735	0.496021	0.54568	0.537277	0.0480088	0.0240044
ENSG00000068308	0.771818	0.673697	0.54892	0.538531	0.633241	0.110936	0.055468
ENSG00000068323	0.524495	0.531167	0.58748	0.567657	0.5527	0.0299587	0.0149793
ENSG00000068354	0.353455	0.406309	0.45672	0.474469	0.422738	0.0544702	0.0272351
ENSG00000068366	0.97004	0.933071	0.884388	0.865113	0.913153	0.0474978	0.0237489
ENSG00000068383	0.500144	0.55564	0.568323	0.5534	0.544377	0.0302116	0.0151058
ENSG00000068394	0.561306	0.588755	0.602918	0.642465	0.598861	0.0338144	0.0169072
ENSG00000068400	0.60836	0.541449	0.511677	0.530653	0.548035	0.0420576	0.0210288
ENSG00000068438	0.697212	0.592515	0.623919	0.589051	0.625674	0.0502048	0.0251024
ENSG00000068489	0.65198	0.551388	0.630404	0.61802	0.612948	0.0433727	0.0216864
ENSG00000068615	0.316571	0.211835	0.266306	0.303546	0.274565	0.0469316	0.0234658
ENSG00000068650	0.542083	0.607596	0.594828	0.612828	0.589334	0.0323949	0.0161975
ENSG00000068654	0.617273	0.6047	0.566144	0.634521	0.605659	0.0290414	0.0145207
ENSG00000068697	0.682796	0.475979	0.506857	0.54578	0.552853	0.0912148	0.0456074
ENSG00000068724	0.550162	0.63598	0.625224	0.578303	0.597417	0.040244	0.020122
ENSG00000068745	0.768412	0.66252	0.600202	0.60404	0.658794	0.0784454	0.0392227
ENSG00000068781	0.432082	0.352768	0.37652	0.379408	0.385194	0.0334596	0.0167298
ENSG00000068784	0.494061	0.464646	0.49356	0.489875	0.485536	0.0140507	0.00702533
ENSG00000068793	0.216714	0.280633	0.416323	0.484898	0.349642	0.122709	0.0613546
ENSG00000068796	0.493286	0.411212	0.432768	0.503052	0.460079	0.0450304	0.0225152
ENSG00000068831	0.501918	0.55299	0.52452	0.531876	0.527826	0.0210694	0.0105347
ENSG00000068878	0.68086	0.65564	0.645747	0.6849	0.666787	0.019088	0.00954399
ENSG00000068885	0.599408	0.616866	0.570162	0.578081	0.591129	0.021141	0.0105705
ENSG00000068903	0.576626	0.513878	0.57574	0.556122	0.555592	0.0293755	0.0146877
ENSG00000068912	0.583224	0.496144	0.537596	0.59398	0.552736	0.0449535	0.0224768
ENSG00000068971	0.492515	0.446828	0.42922	0.451051	0.454904	0.0267977	0.0133989
ENSG00000068976	0.297111	0.315143	0.330242	0.3735	0.328999	0.0326124	0.0163062
ENSG00000068985	0.368286	0.460227	0.510103	0.54974	0.472089	0.0782956	0.0391478
ENSG00000069011	0.572343	0.701677	0.669717	0.668747	0.653121	0.055983	0.0279915
ENSG00000069018	0.173212	0.23914	0.20804	0.132306	0.188175	0.0459612	0.0229806
ENSG00000069020	0.43946	0.403374	0.462586	0.451394	0.439203	0.0256851	0.0128426
ENSG00000069122	0.49338	0.474404	0.486104	0.51236	0.491562	0.0159169	0.00795846
ENSG00000069188	0.257402	0.187423	0.188082	0.198768	0.207919	0.0333963	0.0166982
ENSG00000069206	0.02508	0.0631837	0.118687	0.166081	0.0932578	0.0619206	0.0309603
ENSG00000069248	0.537556	0.4709	0.519616	0.541596	0.517417	0.0324492	0.0162246
ENSG00000069275	0.686716	0.694101	0.684384	0.59128	0.66412	0.0487364	0.0243682
ENSG00000069329	NA	NA	NA	NA	#DIV/0!	#DIV/0!	#DIV/0!
ENSG00000069345	0.69682	0.711919	0.677212	0.724122	0.702518	0.0202319	0.0101159
ENSG00000069399	0.564101	0.582124	0.567232	0.553616	0.566768	0.0117771	0.00588853
ENSG00000069424	0.38114	0.50598	0.58198	0.586245	0.513836	0.0958411	0.0479205
ENSG00000069431	0.247567	0.335	0.35503	0.33498	0.318144	0.0479905	0.0239953
ENSG00000069482	0.40934	0.52112	0.535111	0.577918	0.510872	0.0718714	0.0359357
ENSG00000069493	0.650735	0.647299	0.595551	0.563208	0.614198	0.0423409	0.0211705
ENSG00000069509	NA	NA	NA	NA	#DIV/0!	#DIV/0!	#DIV/0!
ENSG00000069535	NA	NA	NA	NA	#DIV/0!	#DIV/0!	#DIV/0!
ENSG00000069667	0.5282	0.519449	0.466586	0.453758	0.491998	0.0372928	0.0186464
ENSG00000069696	0.34738	0.29892	0.230433	0.153732	0.257616	0.0842504	0.0421252
ENSG00000069702	0.241571	0.465212	0.49288	0.486653	0.421579	0.120589	0.0602944
ENSG00000069712	0.00620408	0.0262708	0.0423265	0.0484082	0.0308024	0.0188713	0.00943566
ENSG00000069764	0.165245	0.286626	0.300081	0.275143	0.256774	0.0618644	0.0309322
ENSG00000069812	0.27792	0.393212	0.52456	0.488667	0.42109	0.110374	0.0551872
ENSG00000069849	0.650227	0.691253	0.706121	0.708646	0.689062	0.0270033	0.0135017
ENSG00000069869	0.47428	0.489429	0.560586	0.547237	0.517883	0.042411	0.0212055
ENSG00000069943	0.38468	0.528347	0.584816	0.56542	0.515816	0.0905081	0.0452541
ENSG00000069956	0.682286	0.611579	0.548909	0.61794	0.615178	0.0545148	0.0272574
ENSG00000069966	0.588417	0.5694	0.527737	0.55862	0.561044	0.0253922	0.0126961
ENSG00000069974	0.603737	0.587265	0.616286	0.630667	0.609489	0.0184541	0.00922706
ENSG00000069998	0.983327	0.977653	0.96134	0.952898	0.968804	0.0141176	0.00705882
ENSG00000070010	0.696392	0.751423	0.793918	0.811495	0.763307	0.0512444	0.0256222
ENSG00000070018	0.569245	0.54496	0.550707	0.527286	0.548049	0.0172915	0.00864575
ENSG00000070019	0.209636	0.309	0.336869	0.371838	0.306836	0.069713	0.0348565
ENSG00000070031	0.125735	0.276063	0.321837	0.2587	0.245584	0.0842206	0.0421103
ENSG00000070047	0.705612	0.669694	0.639515	0.606551	0.655343	0.0422852	0.0211426
ENSG00000070061	0.494505	0.49834	0.53182	0.59198	0.529161	0.0451083	0.0225541
ENSG00000070081	0.963204	0.84364	0.838041	0.783879	0.857191	0.0756391	0.0378195
ENSG00000070087	0.624103	0.643152	0.611131	0.55398	0.608091	0.0383966	0.0191983
ENSG00000070159	0.41594	0.478083	0.528041	0.530776	0.48821	0.0539254	0.0269627
ENSG00000070182	0.246592	0.348515	0.401646	0.40404	0.350198	0.0736725	0.0368362
ENSG00000070190	0.639061	0.638948	0.684545	0.66299	0.656386	0.0219149	0.0109574
ENSG00000070193	0.191212	0.2407	0.178306	0.236323	0.211635	0.0315288	0.0157644
ENSG00000070214	0.609876	0.601773	0.578454	0.61258	0.600671	0.0155069	0.00775343
ENSG00000070269	0.534364	0.521979	0.505939	0.484905	0.511797	0.021373	0.0106865
ENSG00000070366	0.56896	0.480253	0.508898	0.486727	0.511209	0.040407	0.0202035
ENSG00000070367	0.577146	0.53188	0.537604	0.576571	0.5558	0.0244292	0.0122146
ENSG00000070371	0.416755	0.40722	0.41164	0.420245	0.413965	0.00571905	0.00285952
ENSG00000070388	0.34484	0.206474	0.174667	0.231091	0.239268	0.0740745	0.0370372
ENSG00000070404	0.449657	0.457229	0.44066	0.47098	0.454631	0.0128319	0.00641596
ENSG00000070413	0.598727	0.679375	0.67804	0.67762	0.658441	0.039816	0.019908
ENSG00000070423	0.648667	0.571737	0.5477	0.670939	0.609761	0.059312	0.029656
ENSG00000070444	0.508887	0.46602	0.441814	0.471367	0.472022	0.0277365	0.0138683
ENSG00000070476	0.471697	0.529455	0.48976	0.49554	0.496613	0.024135	0.0120675
ENSG00000070495	0.603773	0.655556	0.651052	0.685475	0.648964	0.0337789	0.0168895
ENSG00000070501	0.629735	0.698242	0.67697	0.6786	0.670887	0.0290879	0.014544
ENSG00000070526	0.347093	0.376633	0.44108	0.483111	0.411979	0.0615528	0.0307764
ENSG00000070540	0.585556	0.482796	0.546521	0.601354	0.554056	0.0528017	0.0264008
ENSG00000070601	0.31476	0.157694	0.121163	0.11204	0.176414	0.0943162	0.0471581
ENSG00000070610	0.573918	0.655253	0.60846	0.632229	0.617465	0.0347532	0.0173766
ENSG00000070614	0.521636	0.4195	0.464816	0.494429	0.475095	0.0437277	0.0218639
ENSG00000070669	0.569051	0.55902	0.551677	0.587899	0.566912	0.0156994	0.00784972
ENSG00000070718	0.41546	0.583313	0.58502	0.6406	0.556098	0.0974625	0.0487312
ENSG00000070729	0.273204	0.215224	0.242735	0.253414	0.246144	0.0241712	0.0120856
ENSG00000070731	0.421111	0.568742	0.590292	0.533381	0.528382	0.0752635	0.0376318
ENSG00000070748	0.17858	0.14552	0.10951	0.160918	0.148632	0.0293714	0.0146857
ENSG00000070756	0.664586	0.58668	0.609694	0.575859	0.609205	0.0395248	0.0197624
ENSG00000070759	0.540063	0.424354	0.407408	0.385612	0.439359	0.0689829	0.0344914
ENSG00000070761	0.666979	0.503196	0.572463	0.581583	0.581055	0.0671295	0.0335647
ENSG00000070770	0.73598	0.628143	0.6179	0.642143	0.656041	0.0542108	0.0271054
ENSG00000070778	0.403313	0.382447	0.374245	0.408364	0.392092	0.0163527	0.00817633
ENSG00000070785	0.474939	0.47052	0.579535	0.636227	0.540305	0.0814099	0.0407049
ENSG00000070808	0.344639	0.366687	0.3047	0.261475	0.319375	0.0463483	0.0231741
ENSG00000070814	0.51698	0.523691	0.627232	0.670525	0.584607	0.0763394	0.0381697
ENSG00000070831	0.730144	0.654121	0.651574	0.680606	0.679112	0.0364664	0.0182332
ENSG00000070882	0.610124	0.655402	0.639608	0.666347	0.64287	0.0244348	0.0122174
ENSG00000070886	0.17124	0.2655	0.32906	0.364	0.28245	0.0846126	0.0423063
ENSG00000070915	0.1626	0.233143	0.334283	0.413212	0.285809	0.110356	0.0551781
ENSG00000070950	0.576429	0.565475	0.642929	0.601434	0.596567	0.0343775	0.0171888
ENSG00000070961	0.651556	0.629592	0.55562	0.59103	0.606949	0.0423891	0.0211946
ENSG00000070985	0.194918	0.247899	0.206485	0.167354	0.204164	0.0334596	0.0167298
ENSG00000071051	0.621051	0.623449	0.603286	0.64032	0.622026	0.0151531	0.00757653
ENSG00000071054	0.666808	0.520866	0.519102	0.558247	0.566256	0.0694229	0.0347114
ENSG00000071073	0.452727	0.517755	0.520776	0.51738	0.502159	0.0329898	0.0164949
ENSG00000071082	0.75666	0.60936	0.546808	0.54949	0.615579	0.0983865	0.0491932
ENSG00000071127	0.695258	0.619681	0.595505	0.607608	0.629513	0.0449273	0.0224637
ENSG00000071189	0.639464	0.58398	0.509394	0.57456	0.576849	0.0533132	0.0266566
ENSG00000071203	0.279051	0.24106	0.265104	0.276854	0.265517	0.0174165	0.00870825
ENSG00000071205	0.51101	0.475558	0.558306	0.559677	0.526138	0.0406072	0.0203036
ENSG00000071242	0.535657	0.49338	0.419576	0.435495	0.471027	0.0534989	0.0267495
ENSG00000071243	0.521475	0.510979	0.536928	0.5761	0.53637	0.0285502	0.0142751
ENSG00000071246	0.48	0.331556	0.323333	0.376485	0.377843	0.0719994	0.0359997
ENSG00000071282	0.414465	0.391556	0.439753	0.469697	0.428867	0.0335914	0.0167957
ENSG00000071462	0.678245	0.73158	0.758364	0.773592	0.735445	0.0419016	0.0209508
ENSG00000071537	0.6902	0.521958	0.568449	0.587535	0.592036	0.0710015	0.0355008
ENSG00000071539	0.700694	0.685184	0.735224	0.752343	0.718361	0.0308331	0.0154166
ENSG00000071553	0.6127	0.583753	0.721625	0.634242	0.63808	0.0594141	0.0297071
ENSG00000071564	0.692182	0.594081	0.549102	0.532141	0.591877	0.0717959	0.0358979
ENSG00000071575	0.66972	0.53204	0.611313	0.60503	0.604526	0.0564232	0.0282116
ENSG00000071626	0.696433	0.587224	0.578437	0.629361	0.622864	0.053847	0.0269235
ENSG00000071655	0.614021	0.503604	0.554485	0.615939	0.572012	0.0537935	0.0268967
ENSG00000071677	0.0438384	0.169495	0.16628	0.207155	0.146692	0.0710358	0.0355179
ENSG00000071794	0.606061	0.494469	0.528429	0.574909	0.550967	0.0493575	0.0246788
ENSG00000071859	0.75044	0.690586	0.71102	0.613273	0.69133	0.0576634	0.0288317
ENSG00000071889	0.970525	0.97306	0.960525	0.916465	0.955144	0.0263478	0.0131739
ENSG00000071894	0.574	0.624081	0.629535	0.62004	0.611914	0.0255737	0.0127869
ENSG00000071909	0.30958	0.26368	0.346	0.319857	0.309779	0.0343448	0.0171724
ENSG00000071967	0.52472	0.427918	0.433131	0.47038	0.464037	0.0446559	0.0223279
ENSG00000071991	0.343939	0.353475	0.406347	0.439388	0.385787	0.0450594	0.0225297
ENSG00000071994	0.602633	0.525414	0.614714	0.68308	0.60646	0.0646061	0.032303
ENSG00000072041	0.361071	0.428081	0.4531	0.50908	0.437833	0.0613644	0.0306822
ENSG00000072042	0.978364	0.959531	0.95696	0.923253	0.954527	0.0229291	0.0114646
ENSG00000072062	0.590694	0.525464	0.604707	0.62699	0.586964	0.0436389	0.0218195
ENSG00000072071	0.607455	0.451616	0.44464	0.486776	0.497622	0.0755082	0.0377541
ENSG00000072080	0.164165	0.202062	0.249408	0.2569	0.218134	0.0434045	0.0217022
ENSG00000072110	0.688245	0.5064	0.557388	0.574625	0.581664	0.0767312	0.0383656
ENSG00000072121	0.491111	0.46172	0.551286	0.530937	0.508764	0.040102	0.020051
ENSG00000072133	NA	NA	NA	NA	#DIV/0!	#DIV/0!	#DIV/0!
ENSG00000072134	0.609458	0.612286	0.636388	0.605299	0.615858	0.0139843	0.00699214
ENSG00000072135	0.51966	0.656122	0.609938	0.628061	0.603445	0.0589998	0.0294999
ENSG00000072163	0.410878	0.363469	0.39062	0.421596	0.396641	0.0255737	0.0127868
ENSG00000072182	0.135526	0.312474	0.327361	0.334875	0.277559	0.0951453	0.0475726
ENSG00000072195	0.445394	0.443374	0.42204	0.422449	0.433314	0.0128098	0.00640491
ENSG00000072201	0.312343	0.503794	0.440404	0.392	0.412135	0.0807553	0.0403776
ENSG00000072210	0.85768	0.847856	0.855082	0.851979	0.853149	0.00422896	0.00211448
ENSG00000072274	0.751856	0.64452	0.678551	0.59586	0.667697	0.0655699	0.0327849
ENSG00000072310	0.54972	0.627919	0.615072	0.627224	0.604984	0.0373119	0.018656
ENSG00000072315	0.457417	0.26297	0.169253	0.131293	0.255233	0.145707	0.0728537
ENSG00000072364	0.69701	0.587959	0.590083	0.598653	0.618426	0.0525927	0.0262963
ENSG00000072401	0.463388	0.483434	0.53102	0.55086	0.507176	0.0406527	0.0203263
ENSG00000072415	0.534536	0.596837	0.651429	0.596646	0.594862	0.0477706	0.0238853
ENSG00000072422	0.315535	0.328	0.38062	0.43164	0.363949	0.0532172	0.0266086
ENSG00000072444	2.04082e-05	0.00121649	0.00446	0.00363636	0.00233332	0.00206701	0.0010335
ENSG00000072501	0.613102	0.610816	0.613051	0.594928	0.607974	0.00876259	0.00438129
ENSG00000072506	NA	NA	NA	NA	#DIV/0!	#DIV/0!	#DIV/0!
ENSG00000072518	0.598707	0.649204	0.66202	0.670694	0.645156	0.0321998	0.0160999
ENSG00000072571	0.572948	0.67252	0.657697	0.633258	0.634106	0.0438677	0.0219339
ENSG00000072609	0.501732	0.552958	0.573916	0.546061	0.543667	0.0303622	0.0151811
ENSG00000072657	0.289876	0.305796	0.363	0.37166	0.332583	0.0407988	0.0203994
ENSG00000072682	0.467979	0.42454	0.457588	0.449111	0.449805	0.0185264	0.00926319
ENSG00000072694	0.591612	0.54196	0.609237	0.610939	0.588437	0.032193	0.0160965
ENSG00000072736	0.583327	0.551469	0.482208	0.456222	0.518307	0.0591183	0.0295591
ENSG00000072756	NA	NA	NA	NA	#DIV/0!	#DIV/0!	#DIV/0!
ENSG00000072778	0.991224	0.93134	0.90596	0.8694	0.924481	0.0512467	0.0256234
ENSG00000072786	0.574747	0.59276	0.610144	0.609061	0.596678	0.0166432	0.00832158
ENSG00000072803	0.620887	0.663408	0.6562	0.656536	0.649258	0.0192035	0.00960176
ENSG00000072818	0.431898	0.538306	0.52434	0.514206	0.502188	0.04789	0.023945
ENSG00000072832	0.556303	0.41888	0.506768	0.531286	0.503309	0.0598088	0.0299044
ENSG00000072840	0.50088	0.484242	0.515778	0.54392	0.511205	0.0253296	0.0126648
ENSG00000072849	0.552612	0.590367	0.627278	0.687939	0.614549	0.0576455	0.0288227
ENSG00000072858	0.336104	0.531531	0.475354	0.460592	0.450895	0.0824041	0.041202
ENSG00000072864	0.63978	0.529212	0.597232	0.62392	0.597536	0.0488157	0.0244078
ENSG00000072952	0.325535	0.374102	0.331381	0.312081	0.335775	0.0267988	0.0133994
ENSG00000072954	0.536639	0.607708	0.568444	0.602	0.578698	0.0329579	0.0164789
ENSG00000072958	0.566213	0.523458	0.51716	0.582788	0.547405	0.0321138	0.0160569
ENSG00000073008	0.43004	0.4709	0.50901	0.549776	0.489932	0.051298	0.025649
ENSG00000073009	0.18398	0.298121	0.421875	0.44	0.335994	0.119353	0.0596765
ENSG00000073050	0.443313	0.42684	0.461143	0.504367	0.458916	0.0333821	0.0166911
ENSG00000073060	0.505125	0.56697	0.617798	0.642571	0.583116	0.0607758	0.0303879
ENSG00000073067	0.371131	0.374306	0.391495	0.42712	0.391013	0.0256798	0.0128399
ENSG00000073111	0.537653	0.5638	0.539469	0.55218	0.548276	0.0122016	0.00610081
ENSG00000073146	0.294845	0.351856	0.33299	0.291694	0.317846	0.0294333	0.0147167
ENSG00000073150	0.384606	0.477216	0.4998	0.44092	0.450636	0.0502592	0.0251296
ENSG00000073169	NA	NA	NA	NA	#DIV/0!	#DIV/0!	#DIV/0!
ENSG00000073282	0.368525	0.47406	0.519216	0.487535	0.462334	0.0653409	0.0326705
ENSG00000073331	0.529381	0.573835	0.56742	0.542536	0.553293	0.0208888	0.0104444
ENSG00000073350	0.312633	0.376122	0.464959	0.5179	0.417904	0.0913622	0.0456811
ENSG00000073417	0.636265	0.703838	0.659939	0.677495	0.669384	0.0285129	0.0142564
ENSG00000073464	0.364604	0.368041	0.404347	0.38818	0.381293	0.0185566	0.0092783
ENSG00000073536	0.587381	0.582	0.64402	0.673798	0.6218	0.0445952	0.0222976
ENSG00000073578	NA	NA	NA	NA	#DIV/0!	#DIV/0!	#DIV/0!
ENSG00000073584	0.717242	0.658707	0.659778	0.619732	0.663865	0.0401669	0.0200835
ENSG00000073598	0.178101	0.152367	0.151434	0.14076	0.155666	0.0158567	0.00792836
ENSG00000073605	0.568545	0.581735	0.61002	0.599735	0.590009	0.0184769	0.00923844
ENSG00000073614	0.49703	0.578612	0.578362	0.545072	0.549769	0.0385266	0.0192633
ENSG00000073670	0.346551	0.32228	0.375449	0.405838	0.36253	0.0361382	0.0180691
ENSG00000073711	0.333306	0.411192	0.425192	0.442878	0.403142	0.0483286	0.0241643
ENSG00000073712	0.499856	0.48242	0.44868	0.50784	0.484699	0.0262538	0.0131269
ENSG00000073734	0.52004	0.496202	0.403434	0.364449	0.446031	0.0740824	0.0370412
ENSG00000073737	0.59004	0.500905	0.55498	0.53451	0.545109	0.0373387	0.0186694
ENSG00000073754	0.282586	0.277505	0.181273	0.190929	0.233073	0.0544215	0.0272108
ENSG00000073756	0.468485	0.466327	0.516939	0.542545	0.498574	0.0374878	0.0187439
ENSG00000073792	0.60149	0.484848	0.534474	0.602551	0.555841	0.0570442	0.0285221
ENSG00000073803	0.669526	0.691878	0.636141	0.625596	0.655785	0.030489	0.0152445
ENSG00000073849	0.592598	0.46918	0.498242	0.543313	0.525833	0.0539565	0.0269783
ENSG00000073861	0.251878	0.322141	0.349313	0.385122	0.327114	0.0564004	0.0282002
ENSG00000073905	0.0251717	0.0281633	0.0788776	0.08832	0.0551331	0.0331171	0.0165585
ENSG00000073910	0.390162	0.384485	0.418061	0.39754	0.397562	0.0146742	0.0073371
ENSG00000073921	0.63408	0.44828	0.545898	0.589939	0.554549	0.0794682	0.0397341
ENSG00000073969	0.546	0.526081	0.571515	0.60788	0.562869	0.0353019	0.017651
ENSG00000074047	0.345175	0.363041	0.390202	0.399172	0.374397	0.024809	0.0124045
ENSG00000074054	0.525939	0.538371	0.520727	0.536653	0.530423	0.00848707	0.00424353
ENSG00000074071	NA	NA	NA	NA	#DIV/0!	#DIV/0!	#DIV/0!
ENSG00000074181	0.508224	0.422515	0.47814	0.4954	0.47607	0.0377709	0.0188855
ENSG00000074201	0.61518	0.55396	0.60902	0.62226	0.600105	0.0312353	0.0156177
ENSG00000074211	0.45014	0.54099	0.526577	0.50704	0.506187	0.0398706	0.0199353
ENSG00000074219	0.4897	0.481	0.443796	0.46602	0.470129	0.0200957	0.0100479
ENSG00000074266	0.538898	0.58534	0.639596	0.680763	0.611149	0.0620259	0.031013
ENSG00000074276	0.519196	0.487313	0.42054	0.481253	0.477075	0.0412013	0.0206007
ENSG00000074317	0.336586	0.203959	0.282776	0.296735	0.280014	0.0555935	0.0277968
ENSG00000074319	0.656	0.729449	0.698633	0.672485	0.689142	0.0320966	0.0160483
ENSG00000074356	0.4955	0.478202	0.522531	0.574323	0.517639	0.041962	0.020981
ENSG00000074370	0.416909	0.499576	0.557313	0.561063	0.508715	0.0673644	0.0336822
ENSG00000074410	0.455653	0.51301	0.56802	0.53538	0.518016	0.0473151	0.0236575
ENSG00000074416	0.467265	0.527031	0.592265	0.604837	0.54785	0.0636332	0.0318166
ENSG00000074527	0.477367	0.458619	0.512788	0.515837	0.491153	0.0278441	0.0139221
ENSG00000074582	0.988429	0.989361	0.979857	0.975758	0.983351	0.00662739	0.00331369
ENSG00000074590	0.469899	0.42186	0.420041	0.437232	0.437258	0.0230865	0.0115433
ENSG00000074603	0.642375	0.5638	0.49848	0.551714	0.564092	0.0594039	0.0297019
ENSG00000074621	0.421485	0.429	0.43503	0.470898	0.439103	0.0219088	0.0109544
ENSG00000074657	0.48618	0.499071	0.476505	0.4822	0.485989	0.00958244	0.00479122
ENSG00000074660	0.29125	0.387111	0.454375	0.413735	0.386618	0.069334	0.034667
ENSG00000074695	0.67699	0.554667	0.56402	0.588907	0.596146	0.0557995	0.0278997
ENSG00000074696	0.729184	0.717221	0.6799	0.67804	0.701086	0.0260114	0.0130057
ENSG00000074706	0.25536	0.38802	0.414182	0.410323	0.366971	0.0752958	0.0376479
ENSG00000074755	0.455608	0.428141	0.487333	0.480694	0.462944	0.0269254	0.0134627
ENSG00000074771	0.185495	0.272449	0.2966	0.342202	0.274186	0.0658222	0.0329111
ENSG00000074800	0.815278	0.766714	0.706485	0.62488	0.728339	0.0820822	0.0410411
ENSG00000074803	0.201374	0.17736	0.115072	0.0922245	0.146508	0.0513063	0.0256531
ENSG00000074842	0.717755	0.613041	0.555616	0.597367	0.620945	0.0689406	0.0344703
ENSG00000074855	0.47749	0.443347	0.377071	0.39884	0.424187	0.0449842	0.0224921
ENSG00000074935	0.612444	0.537155	0.504979	0.542184	0.54919	0.0452757	0.0226378
ENSG00000074964	0.470646	0.537102	0.436465	0.46734	0.477888	0.042371	0.0211855
ENSG00000074966	0.380845	0.398424	0.45604	0.430735	0.416511	0.0334866	0.0167433
ENSG00000075035	0.258343	0.309535	0.32802	0.355273	0.312793	0.0408728	0.0204364
ENSG00000075043	0.401224	0.389854	0.41398	0.450061	0.41378	0.0261177	0.0130589
ENSG00000075073	0.248121	0.295814	0.203361	0.163737	0.227758	0.0569801	0.0284901
ENSG00000075089	0.618168	0.659061	0.635367	0.65304	0.641409	0.0184708	0.00923538
ENSG00000075131	0.702845	0.641856	0.684545	0.686184	0.678858	0.0260165	0.0130083
ENSG00000075142	0.70584	0.575155	0.615232	0.6454	0.635407	0.0550698	0.0275349
ENSG00000075151	0.516845	0.515551	0.560727	0.597152	0.547569	0.0391606	0.0195803
ENSG00000075188	0.692286	0.767876	0.736061	0.729776	0.7315	0.0310095	0.0155048
ENSG00000075213	0.441677	0.469939	0.54049	0.543959	0.499016	0.0512288	0.0256144
ENSG00000075218	0.490667	0.43024	0.505475	0.569293	0.498919	0.0570975	0.0285488
ENSG00000075223	0.484545	0.435224	0.449242	0.4768	0.461453	0.0231361	0.011568
ENSG00000075234	0.598551	0.525551	0.522371	0.585093	0.557891	0.0395841	0.0197921
ENSG00000075239	NA	NA	NA	NA	#DIV/0!	#DIV/0!	#DIV/0!
ENSG00000075240	0.58802	0.516813	0.5048	0.519616	0.532312	0.0376907	0.0188453
ENSG00000075275	0.924263	0.866101	0.807876	0.791306	0.847387	0.06046	0.03023
ENSG00000075290	0.406577	0.283526	0.273687	0.227245	0.297759	0.0765848	0.0382924
ENSG00000075292	0.69408	0.624869	0.621273	0.583354	0.630894	0.046121	0.0230605
ENSG00000075303	0.964323	0.956646	0.903102	0.877495	0.925392	0.0419661	0.020983
ENSG00000075336	0.98214	0.978828	0.980364	0.97876	0.980023	0.00159376	0.000796881
ENSG00000075340	0.480825	0.444667	0.451758	0.453258	0.457627	0.0159127	0.00795637
ENSG00000075388	0.263031	0.318245	0.334909	0.372845	0.322258	0.0456183	0.0228091
ENSG00000075391	0.560525	0.545878	0.579245	0.560061	0.561427	0.0136863	0.00684314
ENSG00000075399	0.478755	0.52218	0.508082	0.45352	0.490634	0.0306492	0.0153246
ENSG00000075407	0.403726	0.449155	0.474388	0.495273	0.455635	0.0394095	0.0197047
ENSG00000075413	0.757616	0.69398	0.653212	0.65049	0.688825	0.0499889	0.0249944
ENSG00000075415	NA	NA	NA	NA	#DIV/0!	#DIV/0!	#DIV/0!
ENSG00000075420	0.38912	0.439429	0.498141	0.576303	0.475748	0.0804908	0.0402454
ENSG00000075426	0.50296	0.46103	0.483273	0.52088	0.492036	0.0257518	0.0128759
ENSG00000075429	0.292021	0.241778	0.202143	0.1698	0.226435	0.0527084	0.0263542
ENSG00000075461	0.516343	0.485531	0.508082	0.50622	0.504044	0.0131029	0.00655146
ENSG00000075539	0.603629	0.609122	0.622495	0.57703	0.603069	0.0190817	0.00954085
ENSG00000075568	0.618333	0.557051	0.52452	0.544936	0.56121	0.0403789	0.0201895
ENSG00000075618	0.664101	0.501878	0.528204	0.546263	0.560111	0.0716819	0.035841
ENSG00000075624	0.654	0.622768	0.572082	0.570875	0.604931	0.0406809	0.0203404
ENSG00000075643	0.287224	0.477495	0.52012	0.52996	0.4537	0.113295	0.0566477
ENSG00000075651	0.430626	0.473134	0.49098	0.493204	0.471986	0.0289995	0.0144997
ENSG00000075673	0.2114	0.2692	0.255835	0.253071	0.247376	0.024997	0.0124985
ENSG00000075702	0.4723	0.4656	0.499083	0.544747	0.495433	0.0359184	0.0179592
ENSG00000075711	0.593293	0.550727	0.597837	0.590515	0.583093	0.0217872	0.0108936
ENSG00000075785	NA	NA	NA	NA	#DIV/0!	#DIV/0!	#DIV/0!
ENSG00000075790	0.612768	0.591187	0.62098	0.653717	0.619663	0.0259475	0.0129738
ENSG00000075826	0.627354	0.556653	0.52784	0.503571	0.553854	0.0535882	0.0267941
ENSG00000075856	0.499414	0.469818	0.504121	0.59902	0.518093	0.056047	0.0280235
ENSG00000075884	0.62808	0.57404	0.53503	0.530121	0.566818	0.0453222	0.0226611
ENSG00000075886	0.228653	0.1294	0.123394	0.134909	0.154089	0.0499313	0.0249656
ENSG00000075891	0.554021	0.40796	0.474837	0.50908	0.486474	0.0615726	0.0307863
ENSG00000075914	0.650633	0.574949	0.62002	0.68826	0.633466	0.0479654	0.0239827
ENSG00000075945	0.458449	0.450042	0.453306	0.458714	0.455128	0.00420636	0.00210318
ENSG00000075975	0.64552	0.55056	0.558928	0.59306	0.587017	0.043117	0.0215585
ENSG00000076003	0.437714	0.453837	0.501732	0.584121	0.494351	0.0657325	0.0328663
ENSG00000076043	0.79356	0.490186	0.571354	0.601612	0.614178	0.128509	0.0642546
ENSG00000076053	0.64202	0.528323	0.571367	0.568141	0.577463	0.0472807	0.0236404
ENSG00000076067	0.589286	0.481773	0.58562	0.571152	0.556958	0.0507307	0.0253653
ENSG00000076108	0.566701	0.619691	0.608727	0.598571	0.598423	0.0228386	0.0114193
ENSG00000076201	0.619102	0.628505	0.598143	0.629939	0.618922	0.014663	0.00733149
ENSG00000076242	0.97498	0.979732	0.96898	0.926433	0.962531	0.0244643	0.0122322
ENSG00000076248	NA	NA	NA	NA	#DIV/0!	#DIV/0!	#DIV/0!
ENSG00000076258	0.448592	0.474165	0.406821	0.399571	0.432287	0.0353008	0.0176504
ENSG00000076321	0.300392	0.444424	0.454828	0.49901	0.424664	0.0861613	0.0430806
ENSG00000076344	0.49206	0.438082	0.398082	0.40676	0.433746	0.0425028	0.0212514
ENSG00000076351	0.41583	0.483111	0.506619	0.535657	0.485304	0.0510593	0.0255297
ENSG00000076356	0.424465	0.486101	0.444878	0.46314	0.454646	0.0262545	0.0131273
ENSG00000076382	0.640141	0.528869	0.624313	0.65864	0.612991	0.0578092	0.0289046
ENSG00000076513	0.536505	0.538727	0.6213	0.598889	0.573855	0.0428435	0.0214218
ENSG00000076554	0.57532	0.652816	0.681515	0.668536	0.644547	0.0476196	0.0238098
ENSG00000076555	0.9377	0.8832	0.826242	0.8185	0.866411	0.0555967	0.0277983
ENSG00000076604	0.613327	0.69303	0.71384	0.702929	0.680782	0.0457661	0.022883
ENSG00000076641	0.40303	0.37484	0.4448	0.465091	0.42194	0.0406635	0.0203318
ENSG00000076650	0.591327	0.541636	0.588224	0.504	0.556297	0.0416187	0.0208093
ENSG00000076662	0.56425	0.58612	0.569697	0.57301	0.573269	0.00929726	0.00464863
ENSG00000076685	0.79044	0.656182	0.625354	0.593838	0.666454	0.0864875	0.0432438
ENSG00000076706	0.508557	0.566796	0.59766	0.544474	0.554372	0.0375287	0.0187644
ENSG00000076716	0.603354	0.455102	0.464388	0.494364	0.504302	0.0681267	0.0340634
ENSG00000076770	0.358465	0.400081	0.397592	0.42484	0.395244	0.027432	0.013716
ENSG00000076826	0.267778	0.409449	0.424673	0.448429	0.387582	0.0814643	0.0407322
ENSG00000076864	0.314122	0.468606	0.49802	0.521143	0.450473	0.0934081	0.0467041
ENSG00000076924	0.5285	0.56206	0.532364	0.602424	0.556337	0.0341878	0.0170939
ENSG00000076928	0.469245	0.594592	0.590082	0.562144	0.554016	0.0583076	0.0291538
ENSG00000076944	0.546242	0.598626	0.640949	0.629313	0.603783	0.0423109	0.0211555
ENSG00000076984	0.51302	0.539816	0.522263	0.598792	0.543473	0.0385174	0.0192587
ENSG00000077009	0.224082	0.281794	0.280222	0.307773	0.273468	0.0352647	0.0176324
ENSG00000077044	0.42167	0.623959	0.55636	0.55218	0.538542	0.0845745	0.0422873
ENSG00000077063	0.268828	0.37628	0.400429	0.392667	0.359551	0.0613137	0.0306568
ENSG00000077080	0.323535	0.347245	0.365134	0.401082	0.359249	0.0326811	0.0163406
ENSG00000077092	0.309729	0.406454	0.471708	0.451061	0.409738	0.0720196	0.0360098
ENSG00000077097	0.64898	0.606082	0.581531	0.54772	0.596078	0.0426177	0.0213089
ENSG00000077147	0.67376	0.55918	0.590804	0.6528	0.619136	0.0532743	0.0266372
ENSG00000077150	0.666633	0.64167	0.601354	0.629083	0.634685	0.0271527	0.0135764
ENSG00000077152	0.627091	0.60458	0.690687	0.641273	0.640908	0.0364632	0.0182316
ENSG00000077157	0.514551	0.447837	0.407616	0.409155	0.44479	0.0500921	0.0250461
ENSG00000077232	0.611495	0.610392	0.609232	0.636816	0.616984	0.0132539	0.00662695
ENSG00000077235	0.66534	0.548525	0.613052	0.653265	0.620046	0.0526599	0.02633
ENSG00000077238	0.646646	0.653596	0.634714	0.648242	0.6458	0.00796559	0.0039828
ENSG00000077254	0.649857	0.586869	0.552525	0.57544	0.591173	0.0416475	0.0208237
ENSG00000077264	0.50324	0.272449	0.20402	0.177505	0.289304	0.148127	0.0740636
ENSG00000077274	0.141131	0.26774	0.358959	0.409691	0.29438	0.117844	0.0589222
ENSG00000077279	0.207313	0.2309	0.312505	0.289897	0.260154	0.0492385	0.0246193
ENSG00000077312	0.596646	0.520204	0.523253	0.56628	0.551596	0.0366696	0.0183348
ENSG00000077327	0.292653	0.304	0.368101	0.330367	0.32378	0.0335056	0.0167528
ENSG00000077348	0.453212	0.516102	0.582525	0.623021	0.543715	0.0747192	0.0373596
ENSG00000077380	0.698404	0.526929	0.560303	0.552327	0.584491	0.0772639	0.038632
ENSG00000077420	0.565333	0.483551	0.5127	0.50804	0.517406	0.0344144	0.0172072
ENSG00000077454	0.556144	0.605939	0.61301	0.574474	0.587392	0.0267307	0.0133653
ENSG00000077458	0.572727	0.49238	0.508667	0.515071	0.522211	0.0350058	0.0175029
ENSG00000077463	0.50106	0.503293	0.539312	0.599657	0.53583	0.0460202	0.0230101
ENSG00000077498	0.478918	0.491879	0.556474	0.58196	0.527308	0.0497804	0.0248902
ENSG00000077514	0.50792	0.593535	0.56938	0.575375	0.561553	0.0372007	0.0186004
ENSG00000077522	0.243857	0.272714	0.32898	0.337657	0.295802	0.0450328	0.0225164
ENSG00000077549	0.729919	0.602551	0.651939	0.666707	0.662779	0.0524981	0.026249
ENSG00000077585	0.366577	0.432557	0.506351	0.557939	0.465856	0.0838335	0.0419167
ENSG00000077616	0.208041	0.266619	0.228884	0.2915	0.248761	0.0374109	0.0187055
ENSG00000077684	0.498351	0.4851	0.476247	0.52456	0.496064	0.0210567	0.0105284
ENSG00000077713	0.947735	0.901479	0.870021	0.843051	0.890571	0.0449711	0.0224855
ENSG00000077721	0.672101	0.654465	0.67558	0.611776	0.65348	0.0292995	0.0146498
ENSG00000077782	0.730808	0.48182	0.489959	0.5021	0.551172	0.120047	0.0600235
ENSG00000077800	0.257394	0.19798	0.1809	0.100184	0.184114	0.0648507	0.0324253
ENSG00000077809	0.259232	0.417	0.520347	0.507464	0.426011	0.120319	0.0601596
ENSG00000077935	0.31802	0.231979	0.293429	0.272319	0.278937	0.0364523	0.0182261
ENSG00000077942	0.4182	0.448707	0.517798	0.5515	0.484051	0.0613019	0.030651
ENSG00000077943	0.285657	0.349131	0.369071	0.393673	0.349383	0.0462254	0.0231127
ENSG00000077984	0.664143	0.531778	0.524469	0.566566	0.571739	0.0642821	0.032141
ENSG00000078018	0.397735	0.440583	0.450592	0.47299	0.440475	0.0315506	0.0157753
ENSG00000078043	0.345455	0.426949	0.43302	0.506327	0.427938	0.065765	0.0328825
ENSG00000078053	0.41808	0.438	0.42534	0.391551	0.418243	0.0196061	0.00980304
ENSG00000078061	0.7228	0.694571	0.673677	0.659796	0.687711	0.0274136	0.0137068
ENSG00000078070	NA	NA	NA	NA	#DIV/0!	#DIV/0!	#DIV/0!
ENSG00000078081	0.64186	0.639691	0.68852	0.685113	0.663796	0.0266331	0.0133165
ENSG00000078098	0.402755	0.403187	0.396143	0.449104	0.412797	0.0244183	0.0122091
ENSG00000078114	0.35466	0.408612	0.45818	0.493102	0.428639	0.0602831	0.0301415
ENSG00000078124	0.622866	0.620589	0.578878	0.561485	0.595954	0.03061	0.015305
ENSG00000078140	0.718688	0.68652	0.694531	0.733184	0.70823	0.0215332	0.0107666
ENSG00000078142	0.633898	0.53798	0.521347	0.58188	0.568776	0.050367	0.0251835
ENSG00000078177	0.427265	0.34312	0.331354	0.305919	0.351915	0.0525782	0.0262891
ENSG00000078237	NA	NA	NA	NA	#DIV/0!	#DIV/0!	#DIV/0!
ENSG00000078246	0.540364	0.619286	0.636866	0.60468	0.600299	0.0420677	0.0210339
ENSG00000078269	0.550768	0.43294	0.494337	0.519833	0.499469	0.0499957	0.0249978
ENSG00000078295	0.273354	0.244545	0.220396	0.266949	0.251311	0.0240275	0.0120137
ENSG00000078304	0.63788	0.690343	0.6323	0.61284	0.643341	0.0331223	0.0165612
ENSG00000078319	0.0871	0.206122	0.30972	0.367286	0.242557	0.123238	0.0616188
ENSG00000078328	0.24358	0.181776	0.26418	0.27402	0.240889	0.0413997	0.0206999
ENSG00000078369	0.682182	0.71775	0.729853	0.668667	0.699613	0.0288958	0.0144479
ENSG00000078399	0.62849	0.487515	0.494083	0.51701	0.531775	0.0657048	0.0328524
ENSG00000078401	0.47501	0.402101	0.47082	0.515453	0.465846	0.0470211	0.0235106
ENSG00000078403	0.479612	0.525293	0.527455	0.562143	0.523626	0.0338536	0.0169268
ENSG00000078487	0.463959	0.365402	0.375812	0.356245	0.390355	0.0497166	0.0248583
ENSG00000078549	0.238485	0.212687	0.294687	0.306551	0.263102	0.0448446	0.0224223
ENSG00000078579	0.228646	0.340667	0.382633	0.419031	0.342744	0.0825295	0.0412648
ENSG00000078589	0.294465	0.425576	0.43234	0.482938	0.408829	0.0804249	0.0402125
ENSG00000078596	0.45262	0.51949	0.550242	0.55332	0.518918	0.0467635	0.0233817
ENSG00000078618	NA	NA	NA	NA	#DIV/0!	#DIV/0!	#DIV/0!
ENSG00000078668	NA	NA	NA	NA	#DIV/0!	#DIV/0!	#DIV/0!
ENSG00000078674	0.479184	0.446367	0.53008	0.580061	0.508923	0.0586112	0.0293056
ENSG00000078687	0.467959	0.311	0.307414	0.298202	0.346144	0.0813887	0.0406944
ENSG00000078699	0.43368	0.405041	0.424	0.48332	0.43651	0.0333966	0.0166983
ENSG00000078725	0.412141	0.29866	0.2095	0.198875	0.279794	0.0989291	0.0494645
ENSG00000078747	0.570469	0.525794	0.61682	0.641072	0.588539	0.0510654	0.0255327
ENSG00000078795	0.315576	0.271455	0.25101	0.259071	0.274278	0.0287873	0.0143936
ENSG00000078804	0.431612	0.4398	0.475388	0.512848	0.464912	0.0371803	0.0185902
ENSG00000078808	0.6092	0.590242	0.673414	0.654653	0.631877	0.0386944	0.0193472
ENSG00000078814	0.181354	0.328949	0.355	0.400667	0.316492	0.0948434	0.0474217
ENSG00000078898	0.206189	0.357258	0.39875	0.402479	0.341169	0.0922909	0.0461454
ENSG00000078900	0.391434	0.39376	0.412408	0.437773	0.408844	0.0214494	0.0107247
ENSG00000078902	0.635608	0.586694	0.639879	0.613305	0.618872	0.0244118	0.0122059
ENSG00000078967	0.52876	0.51598	0.57436	0.615899	0.55875	0.045601	0.0228005
ENSG00000079101	0.301818	0.306121	0.256825	0.26904	0.283451	0.0242757	0.0121378
ENSG00000079102	0.27902	0.295131	0.337818	0.33764	0.312402	0.0299752	0.0149876
ENSG00000079112	0.30262	0.365204	0.443576	0.50498	0.404095	0.0885929	0.0442965
ENSG00000079134	0.468041	0.40501	0.47006	0.54752	0.472658	0.0583341	0.029167
ENSG00000079150	0.458364	0.507163	0.421657	0.414204	0.450347	0.042512	0.021256
ENSG00000079156	0.42668	0.401327	0.44302	0.458404	0.432358	0.0244081	0.0122041
ENSG00000079215	0.444887	0.476898	0.525131	0.541878	0.497198	0.0444414	0.0222207
ENSG00000079246	0.574485	0.673773	0.63299	0.673558	0.638701	0.0469091	0.0234546
ENSG00000079257	0.431876	0.457271	0.58092	0.564735	0.5087	0.075061	0.0375305
ENSG00000079263	NA	NA	NA	NA	#DIV/0!	#DIV/0!	#DIV/0!
ENSG00000079277	0.58804	0.572796	0.653556	0.634392	0.612196	0.0380313	0.0190157
ENSG00000079308	0.436505	0.3977	0.449837	0.440551	0.431148	0.0229866	0.0114933
ENSG00000079313	0.582469	0.572327	0.60682	0.614745	0.59409	0.019978	0.00998898
ENSG00000079332	0.72238	0.665172	0.60896	0.66598	0.665623	0.0463047	0.0231524
ENSG00000079335	0.513737	0.413753	0.387	0.389515	0.426001	0.0597215	0.0298608
ENSG00000079337	0.388202	0.404286	0.48662	0.498531	0.44441	0.0562139	0.028107
ENSG00000079385	0.404289	0.508384	0.52168	0.55548	0.497458	0.0652001	0.0326
ENSG00000079387	0.523798	0.514606	0.524323	0.539835	0.525641	0.0104622	0.00523111
ENSG00000079393	0.345576	0.352306	0.301224	0.330021	0.332282	0.022711	0.0113555
ENSG00000079432	0.568959	0.473172	0.473551	0.516062	0.507936	0.0453899	0.022695
ENSG00000079435	0.408485	0.427438	0.441979	0.46088	0.434695	0.0221988	0.0110994
ENSG00000079459	0.786776	0.720082	0.668742	0.62464	0.70006	0.0697362	0.0348681
ENSG00000079462	0.642	0.629857	0.607653	0.63992	0.629858	0.015724	0.00786199
ENSG00000079482	0.3192	0.3506	0.43164	0.469237	0.392669	0.0696393	0.0348197
ENSG00000079557	0.113122	0.231041	0.21888	0.172837	0.18397	0.0534718	0.0267359
ENSG00000079616	0.618433	0.557273	0.555838	0.569041	0.575146	0.0294577	0.0147289
ENSG00000079689	0.331306	0.38897	0.391091	0.461061	0.393107	0.0530984	0.0265492
ENSG00000079691	0.501	0.591633	0.559939	0.5954	0.561993	0.0436612	0.0218306
ENSG00000079739	0.593071	0.666303	0.677172	0.659755	0.649075	0.0380209	0.0190105
ENSG00000079785	0.7066	0.699051	0.65798	0.580586	0.661054	0.057743	0.0288715
ENSG00000079805	0.773798	0.593091	0.579778	0.597531	0.636049	0.0921417	0.0460709
ENSG00000079819	0.717293	0.5951	0.571837	0.59992	0.621037	0.0653313	0.0326656
ENSG00000079841	0.377773	0.310918	0.350949	0.329816	0.342364	0.0287158	0.0143579
ENSG00000079931	0.436646	0.4173	0.459657	0.468184	0.445447	0.0230114	0.0115057
ENSG00000079950	0.520898	0.558083	0.612788	0.683	0.593692	0.0704924	0.0352462
ENSG00000079974	0.33812	0.536245	0.496165	0.471546	0.460519	0.0858451	0.0429226
ENSG00000079999	0.758444	0.619776	0.591776	0.656857	0.656713	0.072871	0.0364355
ENSG00000080007	0.28672	0.353192	0.41097	0.443091	0.373493	0.0687751	0.0343876
ENSG00000080031	0.357312	0.419495	0.452653	0.524384	0.438461	0.0695915	0.0347958
ENSG00000080166	0.510101	0.501571	0.548303	0.565143	0.53128	0.0303734	0.0151867
ENSG00000080189	0.718303	0.6592	0.634061	0.634948	0.661628	0.0395378	0.0197689
ENSG00000080200	0.379361	0.44436	0.49503	0.471755	0.447627	0.0500006	0.0250003
ENSG00000080224	0.27674	0.302788	0.29544	0.26404	0.284752	0.0176322	0.00881612
ENSG00000080293	0.358948	0.446082	0.439253	0.356845	0.400282	0.0490292	0.0245146
ENSG00000080298	0.300918	0.21232	0.19736	0.226928	0.234382	0.0459711	0.0229855
ENSG00000080345	0.576408	0.585354	0.608845	0.602833	0.59336	0.0150666	0.00753331
ENSG00000080371	0.635773	0.719216	0.688371	0.684979	0.682085	0.0345032	0.0172516
ENSG00000080493	0.382929	0.36936	0.468444	0.44225	0.415746	0.047287	0.0236435
ENSG00000080503	0.459286	0.58636	0.591531	0.621083	0.564565	0.0718336	0.0359168
ENSG00000080511	0.444606	0.291776	0.232224	0.275175	0.310945	0.0925727	0.0462864
ENSG00000080546	0.38224	0.426222	0.455333	0.4959	0.439924	0.0479094	0.0239547
ENSG00000080561	0.4887	0.485347	0.524747	0.461542	0.490084	0.0260805	0.0130402
ENSG00000080572	0.0307959	0.0427216	0.05896	0.04476	0.0443094	0.0115467	0.00577335
ENSG00000080573	0.35798	0.406566	0.43549	0.452809	0.413211	0.0414687	0.0207343
ENSG00000080603	0.522449	0.500367	0.54082	0.543531	0.526792	0.0199507	0.00997534
ENSG00000080608	0.5077	0.533551	0.62418	0.68686	0.588073	0.082654	0.041327
ENSG00000080618	0.220309	0.336653	0.364714	0.352592	0.318567	0.0665055	0.0332528
ENSG00000080644	0.565449	0.502619	0.46882	0.49088	0.506942	0.0414449	0.0207224
ENSG00000080709	0.314653	0.421979	0.425837	0.42314	0.396402	0.0545234	0.0272617
ENSG00000080802	0.596392	0.55634	0.52292	0.537959	0.553403	0.031751	0.0158755
ENSG00000080815	0.554837	0.611563	0.626021	0.636083	0.607126	0.0362831	0.0181416
ENSG00000080819	NA	NA	NA	NA	#DIV/0!	#DIV/0!	#DIV/0!
ENSG00000080822	0.652747	0.640551	0.604747	0.597326	0.623843	0.0269716	0.0134858
ENSG00000080823	0.633475	0.507163	0.488	0.52416	0.5382	0.0652118	0.0326059
ENSG00000080824	NA	NA	NA	NA	#DIV/0!	#DIV/0!	#DIV/0!
ENSG00000080839	0.368417	0.43692	0.458141	0.450364	0.42846	0.0409778	0.0204889
ENSG00000080845	0.5838	0.605093	0.6121	0.588041	0.597258	0.0135123	0.00675613
ENSG00000080854	0.474938	0.410347	0.394525	0.414444	0.423564	0.0353098	0.0176549
ENSG00000080910	0.17154	0.338121	0.32501	0.308061	0.285683	0.0770839	0.038542
ENSG00000080947	0.02098	0.0755758	0.130796	0.155258	0.0956524	0.059908	0.029954
ENSG00000080986	0.500343	0.450735	0.580125	0.59428	0.531371	0.0678219	0.0339109
ENSG00000081014	0.407778	0.46764	0.493677	0.49884	0.466984	0.0417657	0.0208828
ENSG00000081019	0.4368	0.369062	0.31812	0.30688	0.357716	0.0592598	0.0296299
ENSG00000081026	0.300828	0.328571	0.387616	0.36472	0.345434	0.038407	0.0192035
ENSG00000081041	0.448286	0.550768	0.541232	0.553152	0.523359	0.0503133	0.0251566
ENSG00000081051	0.396408	0.503596	0.510182	0.512776	0.48074	0.0563541	0.028177
ENSG00000081052	0.5137	0.583143	0.52282	0.488424	0.527022	0.0401434	0.0200717
ENSG00000081059	0.435737	0.535212	0.536206	0.519253	0.506602	0.0478775	0.0239388
ENSG00000081087	0.440837	0.508633	0.56442	0.623714	0.534401	0.0780946	0.0390473
ENSG00000081138	0.386417	0.329163	0.321273	0.335939	0.343198	0.0294292	0.0147146
ENSG00000081148	0.170141	0.282707	0.344525	0.375434	0.293202	0.0906464	0.0453232
ENSG00000081154	0.660571	0.656531	0.71894	0.651576	0.671904	0.0315721	0.015786
ENSG00000081177	NA	NA	NA	NA	#DIV/0!	#DIV/0!	#DIV/0!
ENSG00000081181	0.919778	0.904707	0.867172	0.849753	0.885352	0.0324427	0.0162214
ENSG00000081189	0.4723	0.473616	0.545061	0.546141	0.50928	0.0419464	0.0209732
ENSG00000081237	0.424206	0.50602	0.51224	0.521604	0.491018	0.0449992	0.0224996
ENSG00000081248	0.15138	0.258162	0.237755	0.23836	0.221414	0.0476422	0.0238211
ENSG00000081277	0.474247	0.499917	0.5563	0.53268	0.515786	0.0360744	0.0180372
ENSG00000081307	0.471567	0.57988	0.58734	0.671449	0.577559	0.0819567	0.0409783
ENSG00000081320	0.5706	0.523878	0.618714	0.63852	0.587928	0.0513487	0.0256743
ENSG00000081377	0.538646	0.569959	0.537667	0.564515	0.552697	0.016941	0.00847049
ENSG00000081386	0.329408	0.347919	0.35984	0.387052	0.356055	0.0241617	0.0120808
ENSG00000081479	0.23075	0.420526	0.40788	0.455958	0.378779	0.100762	0.050381
ENSG00000081665	0.531455	0.43102	0.349469	0.33451	0.411614	0.0904531	0.0452266
ENSG00000081692	0.400227	0.575755	0.640384	0.653192	0.567389	0.116481	0.0582406
ENSG00000081721	0.531899	0.665232	0.667188	0.642041	0.62659	0.0641522	0.0320761
ENSG00000081760	0.660969	0.68196	0.633061	0.628525	0.651129	0.0250648	0.0125324
ENSG00000081791	NA	NA	NA	NA	#DIV/0!	#DIV/0!	#DIV/0!
ENSG00000081800	0.0608571	0.0548163	0.0789375	0.08558	0.0700477	0.0145687	0.00728436
ENSG00000081803	0.453381	0.57438	0.47334	0.476247	0.494337	0.0543211	0.0271605
ENSG00000081818	0.242458	0.214714	0.186367	0.16166	0.2013	0.0349679	0.017484
ENSG00000081842	0.266907	0.254545	0.190485	0.19612	0.227014	0.0393203	0.0196602
ENSG00000081853	0.343408	0.424167	0.283061	0.233735	0.321093	0.082057	0.0410285
ENSG00000081870	0.67249	0.674388	0.64012	0.609475	0.649118	0.0307536	0.0153768
ENSG00000081913	0.450804	0.403245	0.443134	0.443773	0.435239	0.0216106	0.0108053
ENSG00000081923	0.57252	0.430545	0.455737	0.50966	0.492116	0.0629469	0.0314734
ENSG00000081985	0.429897	0.25024	0.356687	0.408062	0.361221	0.0800995	0.0400497
ENSG00000082014	0.593939	0.492437	0.45101	0.456909	0.498574	0.0661573	0.0330787
ENSG00000082068	0.60633	0.599818	0.612525	0.59218	0.602713	0.00873091	0.00436545
ENSG00000082074	0.491677	0.434242	0.49332	0.47636	0.4739	0.0275192	0.0137596
ENSG00000082126	0.3379	0.385959	0.424424	0.42682	0.393776	0.0416912	0.0208456
ENSG00000082146	0.747899	0.520848	0.565705	0.627449	0.615475	0.0985067	0.0492533
ENSG00000082153	0.747583	0.612103	0.650184	0.696479	0.676587	0.0585704	0.0292852
ENSG00000082175	0.21101	0.236306	0.269778	0.302625	0.25493	0.0398793	0.0199397
ENSG00000082196	0.326547	0.411616	0.435253	0.448313	0.405432	0.0547389	0.0273694
ENSG00000082212	NA	NA	NA	NA	#DIV/0!	#DIV/0!	#DIV/0!
ENSG00000082213	0.684184	0.708566	0.686768	0.726551	0.701517	0.019953	0.00997652
ENSG00000082258	0.549854	0.59082	0.59072	0.56692	0.574579	0.0199523	0.00997614
ENSG00000082269	0.500929	0.58502	0.530408	0.559596	0.543988	0.0363581	0.018179
ENSG00000082293	0.28502	0.327172	0.376424	0.409402	0.349505	0.054679	0.0273395
ENSG00000082397	0.417755	0.426202	0.481838	0.56198	0.471944	0.0664155	0.0332078
ENSG00000082438	0.428323	0.53402	0.524959	0.507	0.498576	0.0481622	0.0240811
ENSG00000082458	0.581051	0.60998	0.57668	0.583423	0.587783	0.0150588	0.00752941
ENSG00000082482	0.390959	0.308081	0.290041	0.286918	0.319	0.0488713	0.0244357
ENSG00000082497	0.347879	0.378577	0.412485	0.395653	0.383649	0.0275731	0.0137866
ENSG00000082512	0.37998	0.39726	0.394061	0.465232	0.409133	0.0381452	0.0190726
ENSG00000082515	NA	NA	NA	NA	#DIV/0!	#DIV/0!	#DIV/0!
ENSG00000082516	0.59106	0.583876	0.64301	0.689592	0.626885	0.0494144	0.0247072
ENSG00000082556	0.3165	0.22198	0.19052	0.1682	0.2243	0.0653057	0.0326529
ENSG00000082641	0.56538	0.547856	0.58702	0.609796	0.577513	0.0268287	0.0134144
ENSG00000082684	0.557596	0.365313	0.434889	0.430126	0.446981	0.080282	0.040141
ENSG00000082701	0.653633	0.726375	0.676845	0.688082	0.686234	0.0303629	0.0151814
ENSG00000082781	0.581495	0.48697	0.507729	0.47554	0.512933	0.04761	0.023805
ENSG00000082805	0.4545	0.540727	0.59798	0.5744	0.541902	0.0628261	0.031413
ENSG00000082898	0.658551	0.579347	0.655551	0.70536	0.649702	0.0521541	0.0260771
ENSG00000082929	0.00547917	0.0100412	0.02176	0.03456	0.0179601	0.0130189	0.00650947
ENSG00000082996	0.615758	0.548918	0.583327	0.644747	0.598187	0.0413313	0.0206657
ENSG00000083067	0.296303	0.328122	0.379898	0.4241	0.357106	0.0564054	0.0282027
ENSG00000083093	0.44475	0.530515	0.575388	0.576396	0.531762	0.0618278	0.0309139
ENSG00000083097	0.31497	0.366479	0.37178	0.38048	0.358427	0.029541	0.0147705
ENSG00000083099	0.975918	0.98456	0.97224	0.970449	0.975792	0.00627318	0.00313659
ENSG00000083123	NA	NA	NA	NA	#DIV/0!	#DIV/0!	#DIV/0!
ENSG00000083168	0.601876	0.537061	0.53536	0.536242	0.552635	0.0328349	0.0164174
ENSG00000083223	0.46938	0.606848	0.584562	0.581052	0.560461	0.0617857	0.0308928
ENSG00000083290	0.304404	0.332306	0.348224	0.390887	0.343955	0.0361514	0.0180757
ENSG00000083307	0.276042	0.383354	0.502306	0.506245	0.416987	0.109914	0.0549569
ENSG00000083312	0.625515	0.632404	0.663434	0.679091	0.650111	0.0254024	0.0127012
ENSG00000083444	0.624265	0.571758	0.526571	0.519612	0.560552	0.0483587	0.0241794
ENSG00000083454	0.60946	0.641837	0.590929	0.568	0.602557	0.031198	0.015599
ENSG00000083457	0.640531	0.627717	0.642898	0.631192	0.635584	0.00728332	0.00364166
ENSG00000083520	0.658347	0.664124	0.603576	0.642828	0.642219	0.0272861	0.0136431
ENSG00000083535	0.538735	0.531408	0.47054	0.441697	0.495595	0.0471747	0.0235874
ENSG00000083544	0.51876	0.471367	0.437245	0.505531	0.483226	0.0365835	0.0182917
ENSG00000083622	4.08163e-05	0.00014433	0.000729167	0.00139394	0.000577063	0.000623228	0.000311614
ENSG00000083635	0.496667	0.348694	0.39633	0.449	0.422673	0.0641224	0.0320612
ENSG00000083642	0.570804	0.468857	0.484551	0.495794	0.505002	0.0452379	0.022619
ENSG00000083720	NA	NA	NA	NA	#DIV/0!	#DIV/0!	#DIV/0!
ENSG00000083750	0.514021	0.453596	0.397814	0.417122	0.445638	0.0511199	0.02556
ENSG00000083782	0.25076	0.36484	0.415588	0.357732	0.34723	0.0692811	0.0346406
ENSG00000083799	0.486469	0.53299	0.523299	0.537899	0.520164	0.0232679	0.011634
ENSG00000083807	0.643633	0.649163	0.6382	0.626796	0.639448	0.00954865	0.00477433
ENSG00000083812	0.391374	0.395521	0.389526	0.39834	0.39369	0.00398666	0.00199333
ENSG00000083814	0.325771	0.323102	0.314101	0.28697	0.312486	0.0177283	0.00886415
ENSG00000083817	0.402222	0.307361	0.28988	0.241673	0.310284	0.0672927	0.0336463
ENSG00000083828	0.453229	0.425125	0.386907	0.36012	0.406345	0.0410909	0.0205455
ENSG00000083838	0.619918	0.5366	0.464566	0.457837	0.51973	0.0757104	0.0378552
ENSG00000083842	8.08081e-05	0.00092	0.00270707	0.00618367	0.00247289	0.00270544	0.00135272
ENSG00000083844	0.431429	0.416667	0.42126	0.382122	0.412869	0.0214059	0.010703
ENSG00000083845	0.67802	0.67146	0.63998	0.597857	0.646829	0.0366275	0.0183138
ENSG00000083857	0.4913	0.41712	0.482021	0.483155	0.468399	0.0344348	0.0172174
ENSG00000083896	0.706866	0.607596	0.596735	0.544515	0.613928	0.0678019	0.0339009
ENSG00000083937	0.574323	0.54924	0.613773	0.668889	0.601556	0.0521586	0.0260793
ENSG00000084070	0.439021	0.589071	0.547958	0.612263	0.547078	0.0767888	0.0383944
ENSG00000084072	0.684632	0.540889	0.664545	0.656667	0.636683	0.0649391	0.0324695
ENSG00000084073	0.6323	0.563155	0.625122	0.622979	0.610889	0.0320716	0.0160358
ENSG00000084090	0.993071	0.989816	0.97402	0.969163	0.981518	0.0117074	0.00585368
ENSG00000084092	0.9696	0.944102	0.897939	0.848268	0.914977	0.053455	0.0267275
ENSG00000084093	0.416121	0.477796	0.562525	0.530592	0.496759	0.0641143	0.0320571
ENSG00000084110	0.313361	0.507694	0.494124	0.464828	0.445002	0.0895651	0.0447825
ENSG00000084112	0.476788	0.5317	0.525306	0.567919	0.525428	0.0374643	0.0187321
ENSG00000084207	NA	NA	NA	NA	#DIV/0!	#DIV/0!	#DIV/0!
ENSG00000084234	0.85702	0.678887	0.635859	0.629814	0.700395	0.106678	0.053339
ENSG00000084444	0.48792	0.452583	0.441939	0.425313	0.451939	0.0264826	0.0132413
ENSG00000084453	0.321	0.305755	0.28903	0.295327	0.302778	0.0139693	0.00698467
ENSG00000084463	0.71926	0.63362	0.640367	0.664	0.664312	0.038879	0.0194395
ENSG00000084623	0.731111	0.717649	0.7887	0.782837	0.755074	0.0359458	0.0179729
ENSG00000084628	0.258265	0.328408	0.35696	0.368566	0.32805	0.0494885	0.0247443
ENSG00000084636	0.412776	0.438424	0.401711	0.431031	0.420986	0.0167722	0.00838609
ENSG00000084652	0.6022	0.495402	0.562408	0.626485	0.571624	0.0572693	0.0286347
ENSG00000084674	0.234404	0.434364	0.464687	0.493429	0.406721	0.117382	0.0586909
ENSG00000084676	0.482213	0.43162	0.404303	0.4335	0.437909	0.0324097	0.0162049
ENSG00000084693	0.619735	0.57784	0.547253	0.563612	0.57711	0.0310433	0.0155216
ENSG00000084710	0.422327	0.36044	0.40101	0.378796	0.390643	0.026857	0.0134285
ENSG00000084731	0.536474	0.470392	0.447093	0.482469	0.484107	0.0378733	0.0189367
ENSG00000084733	0.604408	0.689556	0.695122	0.705175	0.673565	0.0465557	0.0232778
ENSG00000084734	0.372061	0.487414	0.503814	0.50497	0.467065	0.0638415	0.0319207
ENSG00000084754	NA	NA	NA	NA	#DIV/0!	#DIV/0!	#DIV/0!
ENSG00000084764	0.546458	0.434323	0.485216	0.499778	0.491444	0.0461793	0.0230897
ENSG00000084774	0.523374	0.44366	0.530084	0.627758	0.531219	0.0753859	0.037693
ENSG00000085063	0.739104	0.63096	0.659204	0.646384	0.668913	0.0481977	0.0240989
ENSG00000085117	0.637091	0.492788	0.59903	0.58914	0.579512	0.0614005	0.0307003
ENSG00000085185	0.503143	0.399417	0.402562	0.441859	0.436745	0.0482931	0.0241466
ENSG00000085224	0.525878	0.614959	0.570041	0.574788	0.571416	0.0364372	0.0182186
ENSG00000085231	0.622531	0.70212	0.688857	0.687859	0.675342	0.0358024	0.0179012
ENSG00000085265	0.33002	0.34288	0.289556	0.260566	0.305755	0.037734	0.018867
ENSG00000085274	0.453434	0.55618	0.57151	0.598545	0.544918	0.0634538	0.0317269
ENSG00000085276	0.397091	0.432969	0.49418	0.512202	0.459111	0.0534739	0.026737
ENSG00000085365	0.486289	0.57032	0.571657	0.549396	0.544415	0.0400693	0.0200347
ENSG00000085377	0.56614	0.588586	0.613735	0.658465	0.606731	0.0395908	0.0197954
ENSG00000085382	0.488646	0.40638	0.413175	0.377919	0.42153	0.0472788	0.0236394
ENSG00000085415	0.476735	0.45308	0.562837	0.632392	0.531261	0.0822797	0.0411398
ENSG00000085433	0.486687	0.408866	0.454227	0.39951	0.437322	0.04067	0.020335
ENSG00000085449	0.60466	0.53552	0.529737	0.607041	0.569239	0.0423515	0.0211757
ENSG00000085465	0.377588	0.46474	0.40758	0.350521	0.400107	0.048987	0.0244935
ENSG00000085491	NA	NA	NA	NA	#DIV/0!	#DIV/0!	#DIV/0!
ENSG00000085511	0.544808	0.45128	0.422121	0.415896	0.458526	0.0595532	0.0297766
ENSG00000085514	0.331612	0.46026	0.40454	0.391367	0.396945	0.0528077	0.0264038
ENSG00000085552	0.23344	0.4779	0.45449	0.462667	0.407124	0.116195	0.0580975
ENSG00000085563	0.554667	0.45806	0.478828	0.487134	0.494672	0.0418236	0.0209118
ENSG00000085644	0.548303	0.42882	0.447394	0.42268	0.461799	0.0586184	0.0293092
ENSG00000085662	0.742755	0.670939	0.618143	0.604474	0.659078	0.0627157	0.0313579
ENSG00000085719	NA	NA	NA	NA	#DIV/0!	#DIV/0!	#DIV/0!
ENSG00000085721	0.532474	0.584102	0.58504	0.64496	0.586644	0.0459861	0.022993
ENSG00000085733	0.647673	0.616604	0.623414	0.608479	0.624043	0.0168954	0.0084477
ENSG00000085741	0.363677	0.483485	0.536687	0.527914	0.477941	0.0796564	0.0398282
ENSG00000085760	NA	NA	NA	NA	#DIV/0!	#DIV/0!	#DIV/0!
ENSG00000085788	0.622263	0.502545	0.555546	0.572245	0.56315	0.049355	0.0246775
ENSG00000085831	0.297697	0.481546	0.56516	0.595381	0.484946	0.133796	0.066898
ENSG00000085832	0.588081	0.540909	0.55542	0.575717	0.565032	0.020974	0.010487
ENSG00000085840	0.504465	0.541367	0.604222	0.596283	0.561584	0.0472347	0.0236174
ENSG00000085871	0.558222	0.517526	0.568929	0.592265	0.559236	0.0312285	0.0156143
ENSG00000085872	0.37792	0.404162	0.456729	0.582577	0.455347	0.0909292	0.0454646
ENSG00000085978	0.688162	0.679612	0.617253	0.657857	0.660721	0.0316627	0.0158313
ENSG00000085982	0.612898	0.590404	0.54222	0.5605	0.576505	0.0313542	0.0156771
ENSG00000085998	0.539556	0.593429	0.643535	0.64697	0.605872	0.0505314	0.0252657
ENSG00000085999	0.479879	0.361896	0.495979	0.531717	0.467368	0.0735761	0.036788
ENSG00000086015	0.644708	0.606929	0.546384	0.589551	0.596893	0.0407926	0.0203963
ENSG00000086061	0.626917	0.665859	0.658242	0.683758	0.658694	0.0237313	0.0118656
ENSG00000086062	0.463796	0.534265	0.596245	0.5867	0.545252	0.0607564	0.0303782
ENSG00000086065	0.643818	0.687918	0.638531	0.660384	0.657663	0.0222146	0.0111073
ENSG00000086102	0.583273	0.613677	0.562667	0.631898	0.597879	0.0308767	0.0154383
ENSG00000086159	0.219542	0.33336	0.32396	0.240485	0.279337	0.0577195	0.0288598
ENSG00000086189	0.519612	0.638959	0.70468	0.707737	0.642747	0.0880075	0.0440038
ENSG00000086200	0.498707	0.572449	0.588918	0.65149	0.577891	0.0628174	0.0314087
ENSG00000086205	0.25442	0.440163	0.48614	0.491919	0.418161	0.111589	0.0557947
ENSG00000086232	0.789091	0.720909	0.679604	0.704224	0.723457	0.04693	0.023465
ENSG00000086288	0.207051	0.310306	0.27188	0.22032	0.252389	0.0476735	0.0238368
ENSG00000086289	0.47374	0.547411	0.539521	0.529402	0.522518	0.0333438	0.0166719
ENSG00000086300	0.495	0.47866	0.565694	0.614586	0.538485	0.0632499	0.0316249
ENSG00000086475	0.703113	0.60372	0.589717	0.686606	0.645789	0.0573468	0.0286734
ENSG00000086504	NA	NA	NA	NA	#DIV/0!	#DIV/0!	#DIV/0!
ENSG00000086506	0.340424	0.362375	0.4472	0.450306	0.400076	0.0569311	0.0284655
ENSG00000086544	0.421571	0.524828	0.598525	0.562364	0.526822	0.0763462	0.0381731
ENSG00000086548	0.486	0.465293	0.511071	0.53949	0.500463	0.0320506	0.0160253
ENSG00000086570	0.293245	0.466021	0.513152	0.460653	0.433268	0.0962817	0.0481409
ENSG00000086589	0.584408	0.621657	0.583172	0.58726	0.594124	0.0184346	0.00921731
ENSG00000086598	0.671212	0.739333	0.750727	0.758286	0.72989	0.0398864	0.0199432
ENSG00000086619	0.638747	0.466918	0.46166	0.490392	0.514429	0.0838147	0.0419073
ENSG00000086666	0.731122	0.682295	0.703116	0.717778	0.708578	0.0209247	0.0104624
ENSG00000086696	0.471838	0.507253	0.48103	0.500081	0.490051	0.0164272	0.00821362
ENSG00000086712	0.51598	0.5728	0.569192	0.633505	0.572869	0.0480508	0.0240254
ENSG00000086717	0.113394	0.178633	0.1601	0.14103	0.148289	0.0278723	0.0139361
ENSG00000086730	0.464184	0.53994	0.505604	0.512	0.505432	0.0312804	0.0156402
ENSG00000086758	0.687299	0.586	0.586222	0.60476	0.61607	0.0482928	0.0241464
ENSG00000086827	0.408796	0.599163	0.667469	0.64699	0.580605	0.118061	0.0590305
ENSG00000086848	0.71097	0.69874	0.642124	0.575414	0.656812	0.062001	0.0310005
ENSG00000086967	0.309374	0.488184	0.533041	0.560788	0.472847	0.113013	0.0565064
ENSG00000086991	0.312626	0.31302	0.273771	0.305531	0.301237	0.0186313	0.00931567
ENSG00000087008	0.954	0.937434	0.885286	0.857175	0.908474	0.0450206	0.0225103
ENSG00000087053	0.66906	0.676283	0.657381	0.643938	0.661665	0.0141537	0.00707684
ENSG00000087074	NA	NA	NA	NA	#DIV/0!	#DIV/0!	#DIV/0!
ENSG00000087076	0.309505	0.344898	0.412606	0.47325	0.385065	0.0727044	0.0363522
ENSG00000087077	0.5734	0.54344	0.54796	0.550485	0.553821	0.013374	0.00668698
ENSG00000087085	0.602323	0.4739	0.434768	0.494928	0.50148	0.0717019	0.0358509
ENSG00000087086	0.82249	0.684162	0.545556	0.55388	0.651522	0.130458	0.0652292
ENSG00000087087	0.698866	0.59616	0.621521	0.649102	0.641412	0.0439829	0.0219915
ENSG00000087088	0.992469	0.957408	0.80376	0.757979	0.877904	0.114492	0.0572461
ENSG00000087095	0.423232	0.407455	0.463677	0.469408	0.440943	0.0303438	0.0151719
ENSG00000087111	0.671414	0.637408	0.65656	0.632857	0.64956	0.0178256	0.0089128
ENSG00000087116	0.502606	0.392633	0.422125	0.4227	0.435016	0.0471968	0.0235984
ENSG00000087128	0.516939	0.493673	0.538604	0.546184	0.52385	0.0236281	0.0118141
ENSG00000087152	0.691414	0.58384	0.536367	0.57798	0.5974	0.0661429	0.0330715
ENSG00000087157	NA	NA	NA	NA	#DIV/0!	#DIV/0!	#DIV/0!
ENSG00000087191	0.740323	0.682101	0.699737	0.692604	0.703691	0.0254728	0.0127364
ENSG00000087206	0.473051	0.530444	0.55096	0.604735	0.539797	0.0544184	0.0272092
ENSG00000087237	0.341673	0.409354	0.385531	0.310646	0.361801	0.0441446	0.0220723
ENSG00000087245	0.618727	0.564289	0.472551	0.477333	0.533225	0.0709009	0.0354504
ENSG00000087250	0.465798	0.4711	0.499939	0.500563	0.48435	0.0184896	0.0092448
ENSG00000087253	0.583959	0.462755	0.5005	0.52664	0.518463	0.0509333	0.0254666
ENSG00000087258	0.284784	0.387394	0.367146	0.408424	0.361937	0.0541261	0.0270631
ENSG00000087263	0.63766	0.545919	0.5634	0.680082	0.606765	0.063015	0.0315075
ENSG00000087266	0.63922	0.6035	0.533163	0.554722	0.582651	0.0478324	0.0239162
ENSG00000087269	0.347475	0.50116	0.59932	0.679897	0.531963	0.143069	0.0715345
ENSG00000087274	0.706343	0.602245	0.596612	0.615835	0.630259	0.0513608	0.0256804
ENSG00000087299	0.97496	0.959152	0.947796	0.923758	0.951416	0.0215426	0.0107713
ENSG00000087301	0.31154	0.329688	0.338202	0.37122	0.337662	0.0249825	0.0124913
ENSG00000087302	0.706458	0.748515	0.743694	0.667959	0.716657	0.0375122	0.0187561
ENSG00000087303	0.451253	0.401612	0.47454	0.497475	0.45622	0.0410051	0.0205026
ENSG00000087338	0.540869	0.504592	0.517616	0.52632	0.522349	0.0152366	0.00761831
ENSG00000087365	0.712082	0.698949	0.696306	0.72946	0.7092	0.0151669	0.00758343
ENSG00000087448	0.447596	0.58244	0.521449	0.509374	0.515215	0.0552706	0.0276353
ENSG00000087460	0.630592	0.68517	0.705938	0.606182	0.656971	0.0464341	0.0232171
ENSG00000087470	NA	NA	NA	NA	#DIV/0!	#DIV/0!	#DIV/0!
ENSG00000087494	0.430289	0.431898	0.49606	0.478162	0.459102	0.0331634	0.0165817
ENSG00000087495	0.488577	0.546653	0.549208	0.504298	0.522184	0.0304323	0.0152161
ENSG00000087502	0.633192	0.672242	0.6944	0.719367	0.6798	0.0365521	0.018276
ENSG00000087510	NA	NA	NA	NA	#DIV/0!	#DIV/0!	#DIV/0!
ENSG00000087586	0.593612	0.722763	0.757152	0.75196	0.706372	0.0766817	0.0383408
ENSG00000087589	0.171414	0.357792	0.420714	0.375979	0.331475	0.109934	0.0549669
ENSG00000087842	0.49202	0.58818	0.645758	0.64699	0.593237	0.0728427	0.0364213
ENSG00000087884	0.634141	0.531327	0.569612	0.581521	0.57915	0.0424568	0.0212284
ENSG00000087903	0.43976	0.369104	0.41636	0.406465	0.407922	0.0294041	0.0147021
ENSG00000087916	0.0571064	0.114041	0.198163	0.22804	0.149338	0.0781675	0.0390837
ENSG00000087995	0.711204	0.696	0.66794	0.68806	0.690801	0.0180135	0.00900673
ENSG00000088002	0.253717	0.41368	0.492121	0.503083	0.41565	0.115063	0.0575316
ENSG00000088035	0.440429	0.476898	0.482424	0.506388	0.476535	0.0272622	0.0136311
ENSG00000088038	0.60092	0.51678	0.6	0.620081	0.584445	0.0460501	0.0230251
ENSG00000088053	0.228816	0.371	0.472653	0.438568	0.377759	0.107908	0.0539539
ENSG00000088179	0.966227	0.943959	0.92954	0.908619	0.937086	0.0242471	0.0121235
ENSG00000088205	0.761588	0.647636	0.652202	0.712808	0.693559	0.0542147	0.0271074
ENSG00000088247	0.635408	0.782082	0.692429	0.731408	0.710332	0.0619848	0.0309924
ENSG00000088256	0.617155	0.66916	0.62006	0.631567	0.634485	0.0239395	0.0119697
ENSG00000088280	0.525111	0.46386	0.40596	0.43656	0.457873	0.0506821	0.025341
ENSG00000088298	0.543979	0.511612	0.547327	0.554701	0.539405	0.019062	0.00953101
ENSG00000088305	0.469443	0.455292	0.512141	0.48302	0.479974	0.0242496	0.0121248
ENSG00000088320	0.262449	0.281551	0.372714	0.38301	0.324931	0.0617583	0.0308791
ENSG00000088325	0.636747	0.628245	0.63782	0.681179	0.645998	0.023842	0.011921
ENSG00000088340	0.126367	0.205237	0.31286	0.3535	0.249491	0.103201	0.0516005
ENSG00000088356	0.55897	0.65549	0.660515	0.672747	0.636931	0.0524768	0.0262384
ENSG00000088367	0.443959	0.485155	0.518707	0.5744	0.505555	0.0551449	0.0275725
ENSG00000088386	0.446646	0.449939	0.435879	0.475333	0.451949	0.0167057	0.00835286
ENSG00000088387	0.56772	0.56068	0.609938	0.595768	0.583527	0.0232325	0.0116163
ENSG00000088448	0.74454	0.578454	0.595061	0.5806	0.624664	0.0802571	0.0401286
ENSG00000088451	0.665212	0.535758	0.527475	0.591673	0.580029	0.0635444	0.0317722
ENSG00000088538	0.482571	0.319879	0.280147	0.232041	0.32866	0.108712	0.0543558
ENSG00000088543	0.427758	0.346449	0.385204	0.384444	0.385964	0.0332216	0.0166108
ENSG00000088682	NA	NA	NA	NA	#DIV/0!	#DIV/0!	#DIV/0!
ENSG00000088726	0.411051	0.438343	0.573735	0.53722	0.490087	0.0777659	0.038883
ENSG00000088727	0.51324	0.526268	0.51648	0.57522	0.532802	0.0288158	0.0144079
ENSG00000088756	0.335837	0.325717	0.333546	0.39367	0.347193	0.0312865	0.0156432
ENSG00000088766	NA	NA	NA	NA	#DIV/0!	#DIV/0!	#DIV/0!
ENSG00000088782	0.0123232	0.01314	0.0189388	0.0199175	0.0160799	0.00390112	0.00195056
ENSG00000088808	0.39538	0.472592	0.51456	0.52934	0.477968	0.060077	0.0300385
ENSG00000088812	0.649697	0.569475	0.577327	0.543546	0.585011	0.0454753	0.0227377
ENSG00000088826	0.475837	0.542557	0.547653	0.537596	0.525911	0.0336341	0.0168171
ENSG00000088827	0.318542	0.29332	0.268898	0.219816	0.275144	0.0420868	0.0210434
ENSG00000088832	0.690424	0.62398	0.653735	0.63512	0.650815	0.0291197	0.0145598
ENSG00000088833	0.805	0.67344	0.68356	0.66144	0.70586	0.0667089	0.0333544
ENSG00000088836	0.458242	0.46226	0.515125	0.497939	0.483392	0.0276747	0.0138374
ENSG00000088854	0.36301	0.3152	0.36342	0.356222	0.349463	0.0230793	0.0115397
ENSG00000088876	0.570202	0.520082	0.419535	0.437104	0.486731	0.0708467	0.0354233
ENSG00000088881	0.452103	0.381753	0.331684	0.34962	0.37879	0.0530831	0.0265415
ENSG00000088882	0.525326	0.44148	0.443333	0.458103	0.467061	0.0395495	0.0197747
ENSG00000088888	0.981859	0.973567	0.950469	0.917612	0.955877	0.02876	0.01438
ENSG00000088899	0.394687	0.403579	0.36794	0.38572	0.387981	0.0152208	0.0076104
ENSG00000088926	0.346081	0.380708	0.346102	0.277286	0.337544	0.0433603	0.0216801
ENSG00000088930	0.747526	0.611919	0.608653	0.597143	0.64131	0.0710934	0.0355467
ENSG00000088970	0.501031	0.459531	0.399072	0.416082	0.443929	0.0457954	0.0228977
ENSG00000088986	0.820551	0.74132	0.723717	0.750612	0.75905	0.0424906	0.0212453
ENSG00000088992	0.661571	0.593212	0.572768	0.616755	0.611077	0.0381606	0.0190803
ENSG00000089006	0.6409	0.67702	0.693688	0.654141	0.666437	0.0235082	0.0117541
ENSG00000089009	0.686162	0.73312	0.667616	0.67174	0.689659	0.0300448	0.0150224
ENSG00000089012	0.35102	0.346626	0.35538	0.332929	0.346489	0.0097205	0.00486025
ENSG00000089022	0.663596	0.668562	0.65484	0.650673	0.659418	0.00813433	0.00406717
ENSG00000089041	0.551475	0.49768	0.46898	0.470408	0.497136	0.0385579	0.0192789
ENSG00000089048	0.652061	0.670182	0.66764	0.667152	0.664259	0.0082394	0.0041197
ENSG00000089050	0.44851	0.469796	0.48854	0.503515	0.47759	0.0237935	0.0118968
ENSG00000089053	0.726667	0.60228	0.628545	0.695616	0.663277	0.057709	0.0288545
ENSG00000089057	0.50138	0.48398	0.502125	0.53712	0.506151	0.0222831	0.0111416
ENSG00000089060	NA	NA	NA	NA	#DIV/0!	#DIV/0!	#DIV/0!
ENSG00000089063	0.684424	0.629939	0.6841	0.658612	0.664269	0.0258845	0.0129423
ENSG00000089091	0.30796	0.31252	0.313629	0.325796	0.314976	0.007619	0.0038095
ENSG00000089094	0.53812	0.508469	0.524	0.559939	0.532632	0.0218644	0.0109322
ENSG00000089101	0.254247	0.205402	0.225755	0.20904	0.223611	0.0222641	0.011132
ENSG00000089116	0.274144	0.301959	0.21302	0.18272	0.242961	0.0547072	0.0273536
ENSG00000089123	0.495137	0.51649	0.562939	0.5075	0.520516	0.0296053	0.0148026
ENSG00000089127	0.5437	0.63172	0.643939	0.678898	0.624564	0.0574971	0.0287486
ENSG00000089154	0.791	0.672343	0.67738	0.740673	0.720349	0.0564373	0.0282187
ENSG00000089157	0.697408	0.675737	0.584303	0.550167	0.626904	0.0708496	0.0354248
ENSG00000089159	0.592061	0.55496	0.595306	0.633608	0.593984	0.0321372	0.0160686
ENSG00000089163	NA	NA	NA	NA	#DIV/0!	#DIV/0!	#DIV/0!
ENSG00000089169	0.259253	0.293286	0.270545	0.27436	0.274361	0.0141536	0.00707678
ENSG00000089177	0.317253	0.491212	0.503212	0.506515	0.454548	0.0917662	0.0458831
ENSG00000089195	0.62084	0.633571	0.669939	0.693505	0.654464	0.0333205	0.0166603
ENSG00000089199	0.340438	0.476485	0.523265	0.52882	0.467252	0.0877407	0.0438703
ENSG00000089220	0.57542	0.65501	0.676412	0.696303	0.650786	0.0529981	0.026499
ENSG00000089225	0.14704	0.11854	0.131898	0.12986	0.131834	0.0117168	0.00585842
ENSG00000089234	0.44832	0.55156	0.55684	0.569816	0.531634	0.0560699	0.0280349
ENSG00000089248	0.74988	0.630404	0.607394	0.618242	0.65148	0.0662698	0.0331349
ENSG00000089250	0.123072	0.290639	0.27046	0.2282	0.228093	0.0746913	0.0373457
ENSG00000089280	0.71668	0.757546	0.67168	0.662204	0.702028	0.0439846	0.0219923
ENSG00000089289	0.686898	0.58499	0.53668	0.55534	0.590977	0.0669697	0.0334849
ENSG00000089327	0.780347	0.693286	0.66862	0.604735	0.686747	0.0727056	0.0363528
ENSG00000089335	0.544485	0.572949	0.537918	0.52696	0.545578	0.0196274	0.00981371
ENSG00000089351	0.674667	0.563299	0.534857	0.543163	0.578997	0.0648884	0.0324442
ENSG00000089356	0.47832	0.540343	0.581167	0.549898	0.537432	0.0430923	0.0215461
ENSG00000089472	0.288667	0.34006	0.405071	0.449859	0.370914	0.0709824	0.0354912
ENSG00000089486	0.561347	0.507293	0.490306	0.54534	0.526072	0.032901	0.0164505
ENSG00000089505	0.346351	0.336447	0.316857	0.332	0.332914	0.0122703	0.00613514
ENSG00000089558	0.314788	0.205856	0.18486	0.178165	0.220917	0.0636826	0.0318413
ENSG00000089597	0.68736	0.74644	0.74512	0.712776	0.722924	0.0283634	0.0141817
ENSG00000089639	0.601258	0.498	0.548253	0.529253	0.544191	0.04332	0.02166
ENSG00000089682	0.518061	0.56836	0.58368	0.596187	0.566572	0.0342847	0.0171423
ENSG00000089685	0.626122	0.597551	0.68734	0.647286	0.639575	0.0378062	0.0189031
ENSG00000089692	0.417031	0.498735	0.570163	0.54499	0.50773	0.0673138	0.0336569
ENSG00000089693	0.839753	0.779361	0.76874	0.670364	0.764554	0.0701508	0.0350754
ENSG00000089723	0.468566	0.451122	0.377184	0.359856	0.414182	0.0536731	0.0268366
ENSG00000089737	0.703388	0.57448	0.632837	0.64386	0.638641	0.0528195	0.0264098
ENSG00000089775	0.451408	0.452062	0.466907	0.408182	0.44464	0.0253372	0.0126686
ENSG00000089818	0.557102	0.66306	0.62048	0.60632	0.611741	0.0436838	0.0218419
ENSG00000089820	0.385694	0.50902	0.529216	0.513737	0.484417	0.0663783	0.0331892
ENSG00000089847	0.362485	0.314557	0.247192	0.228265	0.288125	0.0618782	0.0309391
ENSG00000089876	0.687796	0.56938	0.633608	0.608784	0.624892	0.049578	0.024789
ENSG00000089902	0.669677	0.588121	0.586061	0.57364	0.604375	0.0440021	0.0220011
ENSG00000089916	0.576	0.60862	0.560735	0.556531	0.575471	0.0236293	0.0118147
ENSG00000090006	0.678918	0.544295	0.51299	0.536878	0.56827	0.074965	0.0374825
ENSG00000090013	0.69128	0.566222	0.576263	0.56782	0.600396	0.0607491	0.0303746
ENSG00000090020	0.72402	0.647111	0.629224	0.608667	0.652256	0.0503555	0.0251777
ENSG00000090054	0.59534	0.647898	0.642283	0.677423	0.640736	0.0339627	0.0169814
ENSG00000090060	0.725429	0.718742	0.72536	0.674592	0.711031	0.0244941	0.0122471
ENSG00000090061	0.629616	0.624351	0.636848	0.654061	0.636219	0.0129509	0.00647545
ENSG00000090097	0.48622	0.44972	0.519051	0.55256	0.501888	0.0440802	0.0220401
ENSG00000090104	0.631432	0.572755	0.554327	0.59194	0.587613	0.0330027	0.0165014
ENSG00000090238	0.682263	0.57696	0.576735	0.590545	0.606626	0.0508365	0.0254182
ENSG00000090263	0.990948	0.992061	0.98903	0.969134	0.985294	0.0108455	0.00542274
ENSG00000090266	NA	NA	NA	NA	#DIV/0!	#DIV/0!	#DIV/0!
ENSG00000090273	0.563592	0.60724	0.618474	0.66376	0.613267	0.0411526	0.0205763
ENSG00000090316	0.695856	0.66028	0.595071	0.619443	0.642662	0.0445122	0.0222561
ENSG00000090339	0.418289	0.495677	0.61097	0.658184	0.54578	0.109009	0.0545043
ENSG00000090372	0.741918	0.597638	0.614444	0.624633	0.644658	0.0657883	0.0328942
ENSG00000090376	0.371758	0.405691	0.477556	0.46492	0.429981	0.04988	0.02494
ENSG00000090382	0.64518	0.564598	0.52396	0.518	0.562934	0.0586096	0.0293048
ENSG00000090402	0.128	0.171313	0.200909	0.211576	0.177949	0.0374026	0.0187013
ENSG00000090432	NA	NA	NA	NA	#DIV/0!	#DIV/0!	#DIV/0!
ENSG00000090447	NA	NA	NA	NA	#DIV/0!	#DIV/0!	#DIV/0!
ENSG00000090470	0.526429	0.541838	0.503563	0.567071	0.534725	0.0266882	0.0133441
ENSG00000090487	0.686755	0.813732	0.748396	0.775588	0.756118	0.0534455	0.0267228
ENSG00000090512	0.243694	0.350619	0.37178	0.31749	0.320896	0.0561082	0.0280541
ENSG00000090520	0.562303	0.56502	0.7126	0.713515	0.63836	0.0862618	0.0431309
ENSG00000090530	0.476408	0.42246	0.480763	0.512102	0.472933	0.0372161	0.0186081
ENSG00000090534	0.218755	0.286265	0.302283	0.284714	0.273004	0.0370279	0.0185139
ENSG00000090539	0.469172	0.356566	0.370351	0.379939	0.394007	0.05102	0.02551
ENSG00000090554	0.445051	0.483041	0.508531	0.465212	0.475459	0.0269623	0.0134811
ENSG00000090565	0.576141	0.537155	0.470083	0.48751	0.517722	0.0482101	0.0241051
ENSG00000090581	0.604639	0.499245	0.523633	0.550525	0.54451	0.0452272	0.0226136
ENSG00000090612	0.557737	0.48998	0.52951	0.53694	0.528542	0.0283484	0.0141742
ENSG00000090615	0.7274	0.623798	0.612646	0.611245	0.643772	0.056034	0.028017
ENSG00000090621	0.796816	0.698167	0.695616	0.660612	0.712803	0.0585711	0.0292856
ENSG00000090659	0.256	0.268959	0.254545	0.292722	0.268057	0.0176738	0.00883691
ENSG00000090661	0.472041	0.4671	0.51002	0.542289	0.497862	0.0352826	0.0176413
ENSG00000090674	0.4753	0.480182	0.51275	0.583899	0.513033	0.0500834	0.0250417
ENSG00000090686	NA	NA	NA	NA	#DIV/0!	#DIV/0!	#DIV/0!
ENSG00000090776	0.51316	0.51167	0.498909	0.501306	0.506261	0.00719852	0.00359926
ENSG00000090857	0.971354	0.965361	0.92768	0.896848	0.940311	0.0348313	0.0174157
ENSG00000090861	0.73788	0.641253	0.616021	0.647258	0.660603	0.0532661	0.0266331
ENSG00000090863	0.522081	0.598143	0.577394	0.575798	0.568354	0.0324844	0.0162422
ENSG00000090889	0.59238	0.469697	0.580343	0.594796	0.559304	0.0600716	0.0300358
ENSG00000090905	0.6324	0.59706	0.568163	0.584531	0.595538	0.0272743	0.0136371
ENSG00000090920	0.0190103	0.08472	0.151755	0.2217	0.119296	0.0871644	0.0435822
ENSG00000090924	0.493878	0.446144	0.457897	0.520444	0.479591	0.0339727	0.0169863
ENSG00000090932	0.264714	0.384869	0.409898	0.457229	0.379178	0.081996	0.040998
ENSG00000090971	0.56178	0.5133	0.561796	0.557429	0.548576	0.023607	0.0118035
ENSG00000090975	0.358343	0.317464	0.39356	0.395381	0.366187	0.0366836	0.0183418
ENSG00000090989	0.637458	0.493735	0.497596	0.521919	0.537677	0.0676807	0.0338404
ENSG00000091009	0.61486	0.59264	0.61398	0.61112	0.60815	0.0104625	0.00523123
ENSG00000091010	0.361111	0.4069	0.437273	0.479979	0.421316	0.0500948	0.0250474
ENSG00000091039	0.673052	0.567408	0.54449	0.568828	0.588444	0.0574969	0.0287485
ENSG00000091073	0.490673	0.513919	0.554242	0.578808	0.534411	0.0395697	0.0197848
ENSG00000091106	0.351616	0.339091	0.27142	0.263796	0.306481	0.0452838	0.0226419
ENSG00000091127	0.681708	0.698592	0.677838	0.722646	0.695196	0.0203982	0.0101991
ENSG00000091128	0.308707	0.322303	0.312866	0.33784	0.320429	0.0129262	0.00646309
ENSG00000091129	0.4721	0.454364	0.4935	0.495232	0.478799	0.0193919	0.00969595
ENSG00000091136	0.562286	0.493616	0.486485	0.472289	0.503669	0.0400708	0.0200354
ENSG00000091137	0.351691	0.419306	0.465143	0.4952	0.432835	0.0624516	0.0312258
ENSG00000091138	0.127521	0.293071	0.347443	0.363778	0.282953	0.10794	0.05397
ENSG00000091140	NA	NA	NA	NA	#DIV/0!	#DIV/0!	#DIV/0!
ENSG00000091157	0.426465	0.39092	0.330188	0.356646	0.376055	0.0418036	0.0209018
ENSG00000091164	0.747897	0.644525	0.645742	0.670224	0.677097	0.0486618	0.0243309
ENSG00000091181	0.324268	0.3888	0.377347	0.369232	0.364912	0.0282599	0.0141299
ENSG00000091262	0.289192	0.46326	0.397212	0.398825	0.387122	0.0721712	0.0360856
ENSG00000091317	0.659408	0.6044	0.593313	0.642306	0.624857	0.0311542	0.0155771
ENSG00000091409	0.48802	0.506592	0.593052	0.622646	0.552577	0.0653966	0.0326983
ENSG00000091428	0.31394	0.22498	0.214081	0.23888	0.24797	0.0451357	0.0225678
ENSG00000091436	0.614309	0.529918	0.55546	0.526948	0.556659	0.0405085	0.0202542
ENSG00000091482	0.21642	0.41154	0.462545	0.4265	0.379251	0.110645	0.0553225
ENSG00000091483	0.974828	0.98916	0.98324	0.962303	0.977383	0.0116467	0.00582333
ENSG00000091490	0.667576	0.6546	0.594309	0.593414	0.627475	0.0391746	0.0195873
ENSG00000091513	0.540061	0.496303	0.51756	0.524653	0.519644	0.0181757	0.00908787
ENSG00000091527	0.739212	0.654271	0.64296	0.707521	0.685991	0.0452911	0.0226456
ENSG00000091536	0.344061	0.359184	0.411571	0.423367	0.384546	0.0388147	0.0194073
ENSG00000091542	0.62998	0.556735	0.597729	0.626062	0.602626	0.0338007	0.0169004
ENSG00000091583	0.2258	0.415526	0.467224	0.48404	0.398148	0.11854	0.0592698
ENSG00000091592	0.553146	0.548224	0.469758	0.504202	0.518832	0.039428	0.019714
ENSG00000091622	0.452424	0.486384	0.438646	0.4024	0.444964	0.0347508	0.0173754
ENSG00000091640	0.726021	0.610909	0.586929	0.625694	0.637388	0.0612092	0.0306046
ENSG00000091651	0.694424	0.51984	0.546144	0.59142	0.587957	0.0768884	0.0384442
ENSG00000091656	0.280404	0.285592	0.34501	0.299455	0.302615	0.0293851	0.0146925
ENSG00000091664	0.182082	0.16292	0.195576	0.17244	0.178254	0.0139479	0.00697393
ENSG00000091704	0.27152	0.311216	0.263592	0.270796	0.279281	0.021589	0.0107945
ENSG00000091732	0.76694	0.621104	0.597	0.661859	0.661726	0.0750768	0.0375384
ENSG00000091831	0.337204	0.412021	0.40749	0.421155	0.394467	0.0385962	0.0192981
ENSG00000091844	0.268204	0.316041	0.3538	0.341327	0.319843	0.0378402	0.0189201
ENSG00000091879	0.390768	0.382633	0.373649	0.394525	0.385394	0.00927029	0.00463515
ENSG00000091947	0.694939	0.601245	0.59012	0.598521	0.621206	0.0493826	0.0246913
ENSG00000091972	0.38098	0.415776	0.405074	0.448222	0.412513	0.0279014	0.0139507
ENSG00000091986	0.547838	0.45624	0.436186	0.444124	0.471097	0.0518213	0.0259106
ENSG00000092009	0.42352	0.337455	0.39802	0.378125	0.38428	0.0363275	0.0181638
ENSG00000092010	0.663717	0.65804	0.63998	0.622909	0.646162	0.0185131	0.00925653
ENSG00000092020	0.590545	0.616202	0.557286	0.575649	0.584921	0.0248985	0.0124493
ENSG00000092036	0.607939	0.59294	0.630224	0.568121	0.599806	0.0260928	0.0130464
ENSG00000092051	0.26651	0.21906	0.255495	0.277636	0.254675	0.025406	0.012703
ENSG00000092054	0.145204	0.144714	0.1737	0.180206	0.160956	0.0186628	0.00933138
ENSG00000092067	0.414907	0.391505	0.442081	0.403347	0.41296	0.0216374	0.0108187
ENSG00000092068	0.312101	0.529677	0.574586	0.523616	0.484995	0.117483	0.0587416
ENSG00000092094	0.452202	0.570144	0.550707	0.546384	0.529859	0.0527928	0.0263964
ENSG00000092096	0.291879	0.35362	0.36802	0.387694	0.350303	0.0413778	0.0206889
ENSG00000092098	0.649485	0.643677	0.640768	0.655381	0.647328	0.0064776	0.0032388
ENSG00000092108	0.644929	0.749778	0.68106	0.67334	0.687277	0.0444693	0.0222347
ENSG00000092140	0.281633	0.522184	0.606577	0.57348	0.495968	0.147048	0.0735241
ENSG00000092148	0.65676	0.703408	0.68425	0.665485	0.677476	0.020747	0.0103735
ENSG00000092199	0.714707	0.76064	0.64992	0.652371	0.69441	0.0533698	0.0266849
ENSG00000092200	0.312545	0.259212	0.317551	0.34168	0.307747	0.034767	0.0173835
ENSG00000092201	0.616187	0.584687	0.586408	0.62404	0.602831	0.0202249	0.0101124
ENSG00000092203	0.634485	0.71138	0.728909	0.71962	0.698598	0.0433381	0.021669
ENSG00000092208	0.505449	0.595224	0.628	0.6412	0.592468	0.061148	0.030574
ENSG00000092295	0.454208	0.447347	0.5763	0.48951	0.491841	0.0592585	0.0296292
ENSG00000092330	0.655485	0.623562	0.616768	0.60233	0.624536	0.0224516	0.0112258
ENSG00000092345	0.24526	0.239657	0.1526	0.16378	0.200324	0.0489195	0.0244597
ENSG00000092377	0.11188	0.1628	0.217374	0.204343	0.174099	0.0475615	0.0237808
ENSG00000092421	0.332367	0.370939	0.442566	0.466384	0.403064	0.0621821	0.031091
ENSG00000092439	0.564465	0.546551	0.509959	0.587479	0.552114	0.032717	0.0163585
ENSG00000092445	0.579113	0.551208	0.542364	0.573918	0.561651	0.0176678	0.00883391
ENSG00000092470	0.500469	0.42822	0.509526	0.57268	0.502724	0.0591498	0.0295749
ENSG00000092529	0.479122	0.4325	0.527778	0.57044	0.50246	0.0597252	0.0298626
ENSG00000092531	NA	NA	NA	NA	#DIV/0!	#DIV/0!	#DIV/0!
ENSG00000092607	0.41101	0.359735	0.369122	0.37151	0.377844	0.0226871	0.0113436
ENSG00000092621	0.688673	0.641899	0.576364	0.578124	0.621265	0.0543046	0.0271523
ENSG00000092758	0.531134	0.505172	0.547245	0.549959	0.533377	0.0205576	0.0102788
ENSG00000092820	0.691515	0.559874	0.569919	0.588	0.602327	0.060587	0.0302935
[truncated: 47,241 more rows]

## Sheet: RF Classifier Transp
	5 PC feats	14 PC feats	30 PC feats	50 PC feats	Mean	SD	SE
ENSG00000000003	0.928928	0.87748	0.842222	0.811469	0.865025	0.0504211	0.0252106
ENSG00000000005	0.581212	0.616907	0.600021	0.596303	0.598611	0.0146605	0.00733023
ENSG00000000419	0.40452	0.54	0.504103	0.54794	0.499141	0.0659003	0.0329502
ENSG00000000457	0.458265	0.539204	0.454701	0.498566	0.487684	0.0396907	0.0198454
ENSG00000000460	0.339475	0.20703	0.197979	0.224845	0.242332	0.0657163	0.0328582
ENSG00000000938	0.518122	0.50926	0.58276	0.578959	0.547275	0.038979	0.0194895
ENSG00000000971	0.5	0.65434	0.6006	0.583278	0.584555	0.0639754	0.0319877
ENSG00000001036	0.483495	0.585697	0.563959	0.56094	0.548523	0.0447326	0.0223663
ENSG00000001084	0.49236	0.48851	0.553041	0.52998	0.515973	0.0309946	0.0154973
ENSG00000001167	0.324104	0.162	0.29002	0.28028	0.264101	0.070613	0.0353065
ENSG00000001460	0.502545	0.511879	0.47918	0.519653	0.503314	0.0175439	0.00877193
ENSG00000001461	0.96052	0.966449	0.93398	0.879052	0.935	0.0398814	0.0199407
ENSG00000001497	0.225714	0.125429	0.263306	0.387688	0.250534	0.108384	0.0541922
ENSG00000001561	0.67466	0.596571	0.544306	0.59396	0.602374	0.0538566	0.0269283
ENSG00000001617	0.718869	0.654303	0.65234	0.660429	0.671485	0.0317764	0.0158882
ENSG00000001626	NA	NA	NA	NA	#DIV/0!	#DIV/0!	#DIV/0!
ENSG00000001629	0.486351	0.463576	0.432857	0.548469	0.482813	0.0489521	0.0244761
ENSG00000001630	0.919649	0.925131	0.885212	0.87168	0.900418	0.026062	0.013031
ENSG00000001631	0.257286	0.409592	0.39972	0.484837	0.387859	0.0949861	0.047493
ENSG00000002016	0.288828	0.307778	0.3596	0.428586	0.346198	0.0625427	0.0312714
ENSG00000002079	0.0685051	0.151677	0.280268	0.3286	0.207262	0.118878	0.059439
ENSG00000002330	0.400343	0.38738	0.383612	0.474571	0.411477	0.0426692	0.0213346
ENSG00000002549	0.445859	0.597857	0.52956	0.562101	0.533844	0.0649511	0.0324755
ENSG00000002586	0.676122	0.454204	0.55028	0.49996	0.545142	0.0957312	0.0478656
ENSG00000002587	0.66012	0.657111	0.639596	0.591286	0.637028	0.0318094	0.0159047
ENSG00000002726	0.762646	0.716707	0.702327	0.66706	0.712185	0.039582	0.019791
ENSG00000002745	0.639163	0.57497	0.5712	0.526551	0.577971	0.0463442	0.0231721
ENSG00000002746	0.723837	0.697051	0.669367	0.57846	0.667179	0.0631882	0.0315941
ENSG00000002822	0.64396	0.425697	0.62898	0.556323	0.56374	0.0996699	0.049835
ENSG00000002834	0.579705	0.441505	0.450673	0.50462	0.494126	0.0634849	0.0317425
ENSG00000002919	0.444184	0.366796	0.47501	0.549265	0.458814	0.0755538	0.0377769
ENSG00000002933	0.742727	0.588143	0.6099	0.571556	0.628081	0.0780267	0.0390133
ENSG00000003056	0.664536	0.59462	0.554204	0.566571	0.594983	0.0493555	0.0246778
ENSG00000003096	0.654714	0.682909	0.739354	0.68372	0.690174	0.0354519	0.017726
ENSG00000003137	0.971196	0.94103	0.88824	0.87704	0.919377	0.0444072	0.0222036
ENSG00000003147	0.617673	0.432323	0.54464	0.54156	0.534049	0.0763976	0.0381988
ENSG00000003249	0.621408	0.478082	0.58152	0.629798	0.577702	0.0696731	0.0348365
ENSG00000003393	0.597374	0.60751	0.608222	0.603031	0.604034	0.00499968	0.00249984
ENSG00000003400	0.54864	0.58899	0.596586	0.52298	0.564299	0.0346629	0.0173314
ENSG00000003402	0.53062	0.596735	0.570162	0.558121	0.563909	0.0274365	0.0137182
ENSG00000003436	0.445616	0.4849	0.511224	0.54967	0.497853	0.0438189	0.0219094
ENSG00000003509	0.47434	0.516469	0.434639	0.4835	0.477237	0.0336718	0.0168359
ENSG00000003756	0.32898	0.27538	0.403091	0.412146	0.354899	0.0647939	0.0323969
ENSG00000003987	0.612808	0.588889	0.542265	0.54302	0.571746	0.0349965	0.0174983
ENSG00000003989	NA	NA	NA	NA	#DIV/0!	#DIV/0!	#DIV/0!
ENSG00000004059	0.558708	0.563298	0.607899	0.54846	0.569591	0.0262809	0.0131405
ENSG00000004139	0.306928	0.326162	0.577122	0.661155	0.467842	0.178212	0.0891061
ENSG00000004142	0.50938	0.491192	0.4852	0.572909	0.51467	0.0401642	0.0200821
ENSG00000004399	0.342707	0.356633	0.458768	0.47404	0.408037	0.0679226	0.0339613
ENSG00000004455	0.812101	0.785732	0.720245	0.687253	0.751333	0.0575871	0.0287935
ENSG00000004468	0.572122	0.50674	0.491253	0.470384	0.510125	0.0439343	0.0219672
ENSG00000004478	0.47464	0.522122	0.487455	0.56732	0.512884	0.0414644	0.0207322
ENSG00000004487	0.43042	0.3261	0.324525	0.365556	0.36165	0.0496206	0.0248103
ENSG00000004534	0.25878	0.223838	0.35051	0.35934	0.298117	0.067226	0.033613
ENSG00000004660	0.522837	0.5643	0.593111	0.631576	0.577956	0.0459325	0.0229662
ENSG00000004700	0.396869	0.36736	0.413856	0.450204	0.407072	0.034581	0.0172905
ENSG00000004766	0.50626	0.46412	0.40406	0.534182	0.477155	0.0566037	0.0283019
ENSG00000004776	0.946653	0.90168	0.819677	0.780626	0.862159	0.0756163	0.0378082
ENSG00000004777	0.362521	0.202449	0.36588	0.34906	0.319977	0.0786887	0.0393443
ENSG00000004779	0.81916	0.814162	0.80833	0.825192	0.816711	0.0071802	0.0035901
ENSG00000004799	0.672102	0.61524	0.645918	0.633837	0.641774	0.0238329	0.0119164
ENSG00000004809	NA	NA	NA	NA	#DIV/0!	#DIV/0!	#DIV/0!
ENSG00000004838	0.550404	0.655051	0.691833	0.738639	0.658982	0.0800606	0.0400303
ENSG00000004846	NA	NA	NA	NA	#DIV/0!	#DIV/0!	#DIV/0!
ENSG00000004848	0.696347	0.743414	0.715918	0.707857	0.715884	0.0200336	0.0100168
ENSG00000004864	NA	NA	NA	NA	#DIV/0!	#DIV/0!	#DIV/0!
ENSG00000004866	0.66244	0.63634	0.5956	0.634714	0.632274	0.0275527	0.0137764
ENSG00000004897	0.4295	0.27924	0.317051	0.34162	0.341853	0.0638164	0.0319082
ENSG00000004939	NA	NA	NA	NA	#DIV/0!	#DIV/0!	#DIV/0!
ENSG00000004948	0.80598	0.806143	0.693818	0.661237	0.741794	0.0753916	0.0376958
ENSG00000004961	0.386857	0.444687	0.48444	0.51074	0.456681	0.0538893	0.0269446
ENSG00000004975	0.34804	0.227939	0.280449	0.342224	0.299663	0.0567605	0.0283803
ENSG00000005001	0.725556	0.612825	0.61524	0.6111	0.64118	0.0562759	0.028138
ENSG00000005007	0.394735	0.262667	0.274707	0.335475	0.316896	0.0608954	0.0304477
ENSG00000005020	0.49196	0.52596	0.58002	0.604939	0.55072	0.0511991	0.0255995
ENSG00000005022	NA	NA	NA	NA	#DIV/0!	#DIV/0!	#DIV/0!
ENSG00000005059	0.355794	0.242371	0.396227	0.403196	0.349397	0.0743478	0.0371739
ENSG00000005073	0.44852	0.546429	0.539853	0.553071	0.521968	0.0492618	0.0246309
ENSG00000005075	0.534525	0.659612	0.595292	0.589475	0.594726	0.0511933	0.0255966
ENSG00000005100	0.539374	0.348202	0.371449	0.419616	0.41966	0.0851703	0.0425851
ENSG00000005102	0.65452	0.655755	0.66464	0.651918	0.656708	0.00552451	0.00276225
ENSG00000005108	0.84774	0.79312	0.778265	0.706306	0.781358	0.0582731	0.0291366
ENSG00000005156	0.29802	0.235796	0.305347	0.4704	0.327391	0.100316	0.0501579
ENSG00000005175	0.34151	0.24551	0.2926	0.353051	0.308168	0.0493103	0.0246551
ENSG00000005187	0.530327	0.57506	0.565879	0.583735	0.56375	0.0234447	0.0117224
ENSG00000005189	0.380061	0.312222	0.243495	0.415212	0.337748	0.0759963	0.0379981
ENSG00000005194	0.459402	0.349814	0.335816	0.443091	0.397031	0.0632147	0.0316074
ENSG00000005206	0.2843	0.238784	0.330796	0.373443	0.306831	0.0581653	0.0290827
ENSG00000005238	0.501286	0.58398	0.660939	0.644469	0.597668	0.0722737	0.0361369
ENSG00000005243	0.924102	0.872128	0.843657	0.823475	0.86584	0.0436689	0.0218345
ENSG00000005249	0.90586	0.91002	0.88102	0.867735	0.891159	0.0201936	0.0100968
ENSG00000005302	0.28842	0.323278	0.372	0.452571	0.359067	0.0711388	0.0355694
ENSG00000005339	0.515414	0.43549	0.360566	0.373516	0.421246	0.0707832	0.0353916
ENSG00000005379	0.489939	0.310485	0.412323	0.41914	0.407972	0.0738604	0.0369302
ENSG00000005381	0.42122	0.481093	0.479796	0.49974	0.470462	0.0340691	0.0170346
ENSG00000005421	0.70582	0.79174	0.783232	0.715091	0.748971	0.0447694	0.0223847
ENSG00000005436	0.465111	0.507551	0.42546	0.440898	0.459755	0.0357998	0.0178999
ENSG00000005448	0.302061	0.194586	0.4436	0.488242	0.357122	0.134314	0.067157
ENSG00000005469	0.512857	0.551	0.512429	0.5952	0.542871	0.0392937	0.0196468
ENSG00000005471	NA	NA	NA	NA	#DIV/0!	#DIV/0!	#DIV/0!
ENSG00000005483	0.290808	0.160485	0.28302	0.346121	0.270109	0.0782953	0.0391477
ENSG00000005486	0.43274	0.4513	0.52536	0.563592	0.493248	0.0616449	0.0308225
ENSG00000005513	0.686388	0.598857	0.708162	0.696612	0.672505	0.0498975	0.0249488
ENSG00000005700	0.60744	0.657798	0.591	0.59002	0.611565	0.0318412	0.0159206
ENSG00000005801	0.23103	0.253232	0.30216	0.348653	0.283769	0.0524787	0.0262393
ENSG00000005810	0.351327	0.324586	0.346667	0.35328	0.343965	0.0132138	0.00660689
ENSG00000005812	0.505041	0.403629	0.340202	0.332	0.395218	0.0799063	0.0399532
ENSG00000005844	0.87456	0.842449	0.804323	0.742306	0.81591	0.0568505	0.0284252
ENSG00000005882	0.620101	0.609196	0.622184	0.629131	0.620153	0.00826226	0.00413113
ENSG00000005884	0.39258	0.451612	0.501374	0.541735	0.471825	0.0644174	0.0322087
ENSG00000005889	0.324021	0.354367	0.29751	0.333111	0.327252	0.0235555	0.0117778
ENSG00000005893	0.516081	0.578505	0.629396	0.605113	0.582274	0.0487779	0.0243889
ENSG00000005955	0.101434	0.145192	0.214586	0.278866	0.18502	0.0780044	0.0390022
ENSG00000005961	0.579394	0.531495	0.526429	0.523394	0.540178	0.0263568	0.0131784
ENSG00000005981	0.74204	0.641111	0.66903	0.62506	0.66931	0.0517783	0.0258891
ENSG00000006007	0.462653	0.45924	0.421653	0.484	0.456887	0.0259187	0.0129593
ENSG00000006015	0.300505	0.431796	0.596545	0.59026	0.479777	0.141753	0.0708766
ENSG00000006016	0.534495	0.580727	0.54606	0.53649	0.549443	0.0214584	0.0107292
ENSG00000006025	0.551131	0.55908	0.573796	0.557134	0.560285	0.00962143	0.00481071
ENSG00000006042	0.4728	0.360101	0.551354	0.55796	0.485554	0.0921471	0.0460736
ENSG00000006047	0.661286	0.57278	0.62004	0.569521	0.605907	0.0435427	0.0217714
ENSG00000006059	0.32244	0.34222	0.345737	0.383776	0.348543	0.0256291	0.0128145
ENSG00000006062	0.528646	0.631794	0.581571	0.563204	0.576304	0.0430105	0.0215053
ENSG00000006071	NA	NA	NA	NA	#DIV/0!	#DIV/0!	#DIV/0!
ENSG00000006074	0.04806	0.0572653	0.114184	0.152707	0.093054	0.0493634	0.0246817
ENSG00000006075	0.0525051	0.131423	0.298525	0.32804	0.202623	0.132327	0.0661637
ENSG00000006114	0.0710612	0.0992525	0.193273	0.249899	0.153371	0.0828925	0.0414463
ENSG00000006116	0.958626	0.941434	0.88538	0.872444	0.914471	0.041989	0.0209945
ENSG00000006118	0.453273	0.433616	0.439729	0.51262	0.45981	0.0361524	0.0180762
ENSG00000006125	0.523216	0.36002	0.45594	0.536429	0.468901	0.080691	0.0403455
ENSG00000006128	0.765475	0.759939	0.712408	0.678081	0.728976	0.0414555	0.0207277
ENSG00000006194	0.583237	0.458768	0.369697	0.40978	0.45537	0.0927	0.04635
ENSG00000006210	0.664828	0.633333	0.60851	0.660245	0.641729	0.0261431	0.0130716
ENSG00000006282	0.583556	0.609592	0.5912	0.660465	0.611203	0.0346112	0.0173056
ENSG00000006283	NA	NA	NA	NA	#DIV/0!	#DIV/0!	#DIV/0!
ENSG00000006327	0.48312	0.467939	0.492768	0.515464	0.489823	0.0199163	0.00995815
ENSG00000006377	0.739899	0.645878	0.626592	0.62398	0.659087	0.0547525	0.0273762
ENSG00000006432	0.577735	0.553347	0.567031	0.55354	0.562913	0.0117757	0.00588786
ENSG00000006451	0.93451	0.8729	0.821939	0.808937	0.859572	0.0570772	0.0285386
ENSG00000006453	0.53198	0.526327	0.573051	0.62148	0.563209	0.0440755	0.0220377
ENSG00000006459	0.561694	0.567152	0.546837	0.565429	0.560278	0.00924565	0.00462282
ENSG00000006468	0.450082	0.469758	0.629374	0.618186	0.54185	0.0950549	0.0475274
ENSG00000006530	0.284536	0.52386	0.56236	0.6261	0.499214	0.1492	0.0745998
ENSG00000006534	0.925714	0.890714	0.86551	0.84058	0.88063	0.0363634	0.0181817
ENSG00000006555	0.68414	0.659091	0.700121	0.65434	0.674423	0.0215501	0.010775
ENSG00000006576	0.349592	0.29906	0.327758	0.4816	0.364502	0.0807611	0.0403805
ENSG00000006606	0.52916	0.581753	0.568384	0.598747	0.569511	0.0296316	0.0148158
ENSG00000006607	0.48598	0.4869	0.6219	0.640388	0.558792	0.083886	0.041943
ENSG00000006611	0.642909	0.604283	0.615857	0.648204	0.627813	0.0211369	0.0105684
ENSG00000006625	0.554124	0.562878	0.533313	0.533837	0.546038	0.0148295	0.00741475
ENSG00000006634	0.297899	0.266162	0.285224	0.325072	0.293589	0.0247116	0.0123558
ENSG00000006638	0.60672	0.640788	0.589278	0.601735	0.60963	0.0220288	0.0110144
ENSG00000006652	0.923113	0.898833	0.86051	0.791735	0.868548	0.0573279	0.028664
ENSG00000006659	0.702918	0.678571	0.677856	0.678367	0.684428	0.0123305	0.00616523
ENSG00000006695	0.350586	0.31884	0.436162	0.45498	0.390142	0.0657532	0.0328766
ENSG00000006704	0.49928	0.451152	0.508182	0.579899	0.509628	0.0531246	0.0265623
ENSG00000006712	0.498577	0.42482	0.41233	0.501131	0.459215	0.0472144	0.0236072
ENSG00000006715	0.552021	0.593895	0.589697	0.635071	0.592671	0.0339634	0.0169817
ENSG00000006740	0.570306	0.596144	0.568959	0.62842	0.590957	0.0279329	0.0139665
ENSG00000006744	0.34206	0.22558	0.385313	0.46224	0.353798	0.0988779	0.0494389
ENSG00000006747	0.71522	0.620408	0.656808	0.657152	0.662397	0.0392092	0.0196046
ENSG00000006756	0.688755	0.638121	0.592747	0.640604	0.640057	0.0392163	0.0196081
ENSG00000006757	0.634813	0.612788	0.605571	0.6482	0.625343	0.0196694	0.00983472
ENSG00000006788	0.409172	0.499832	0.4403	0.41798	0.441821	0.0408327	0.0204163
ENSG00000006831	0.467521	0.434061	0.504347	0.558869	0.491199	0.0534712	0.0267356
ENSG00000006837	0.42996	0.528887	0.502162	0.514121	0.493782	0.04393	0.021965
ENSG00000007001	0.934242	0.938242	0.86996	0.843816	0.896565	0.0470703	0.0235352
ENSG00000007038	0.6267	0.573495	0.57822	0.5453	0.580929	0.0337985	0.0168992
ENSG00000007047	0.52076	0.470673	0.464583	0.491052	0.486767	0.0253311	0.0126656
ENSG00000007062	0.548485	0.529856	0.4732	0.535137	0.521669	0.0332503	0.0166251
ENSG00000007080	0.782388	0.708101	0.748531	0.747697	0.746679	0.0303746	0.0151873
ENSG00000007129	0.42598	0.603778	0.583796	0.530124	0.535919	0.0796184	0.0398092
ENSG00000007168	0.50802	0.463347	0.41028	0.428388	0.452509	0.0430662	0.0215331
ENSG00000007171	0.690653	0.801979	0.746505	0.745711	0.746212	0.0454501	0.022725
ENSG00000007174	0.733694	0.713697	0.69434	0.704796	0.711632	0.0167007	0.00835033
ENSG00000007202	0.365495	0.32049	0.387184	0.465388	0.384639	0.0605763	0.0302881
ENSG00000007216	NA	NA	NA	NA	#DIV/0!	#DIV/0!	#DIV/0!
ENSG00000007237	0.668626	0.63478	0.70396	0.68002	0.671847	0.0287655	0.0143827
ENSG00000007255	0.901455	0.861354	0.82899	0.8166	0.852099	0.037929	0.0189645
ENSG00000007264	0.40982	0.499327	0.4994	0.533576	0.485531	0.0529878	0.0264939
ENSG00000007306	0.671653	0.651	0.673429	0.63644	0.65813	0.0176844	0.00884219
ENSG00000007312	0.27522	0.484505	0.470081	0.486646	0.429113	0.102859	0.0514294
ENSG00000007314	NA	NA	NA	NA	#DIV/0!	#DIV/0!	#DIV/0!
ENSG00000007341	0.600222	0.55024	0.476646	0.509306	0.534104	0.0533801	0.02669
ENSG00000007350	0.968828	0.94456	0.866939	0.845838	0.906541	0.059381	0.0296905
ENSG00000007372	0.387071	0.440667	0.415091	0.48468	0.431877	0.0414521	0.0207261
ENSG00000007376	0.531653	0.433122	0.547587	0.527776	0.510034	0.0519864	0.0259932
ENSG00000007384	0.58984	0.63792	0.68352	0.70466	0.653985	0.0510325	0.0255162
ENSG00000007392	0.205959	0.162163	0.308245	0.37642	0.263197	0.0971815	0.0485908
ENSG00000007402	0.761919	0.748878	0.70998	0.71322	0.733499	0.0258753	0.0129376
ENSG00000007516	0.761347	0.695773	0.69666	0.677758	0.707884	0.0366903	0.0183452
ENSG00000007520	0.407616	0.41804	0.48798	0.508061	0.455424	0.0500455	0.0250228
ENSG00000007541	0.511636	0.553394	0.595191	0.63886	0.57477	0.0546728	0.0273364
ENSG00000007545	0.388625	0.315758	0.286948	0.34138	0.333178	0.0431365	0.0215683
ENSG00000007866	0.6339	0.624242	0.643347	0.610104	0.627898	0.0141972	0.00709858
ENSG00000007908	0.298551	0.296542	0.32266	0.386586	0.326085	0.0420437	0.0210218
ENSG00000007923	0.322286	0.244222	0.258101	0.3063	0.282727	0.0374595	0.0187297
ENSG00000007933	0.590286	0.572929	0.581388	0.527172	0.567944	0.0280898	0.0140449
ENSG00000007944	0.390222	0.556633	0.601556	0.60126	0.537418	0.100375	0.0501873
ENSG00000007952	0.756812	0.700474	0.690531	0.656061	0.70097	0.0418107	0.0209054
ENSG00000007968	0.446388	0.422	0.32996	0.34168	0.385007	0.0578605	0.0289303
ENSG00000008018	0.80428	0.75238	0.69	0.68188	0.732135	0.0574911	0.0287456
ENSG00000008056	0.67532	0.68532	0.66264	0.64848	0.66794	0.0159509	0.00797546
ENSG00000008083	0.323196	0.38328	0.38774	0.368204	0.365605	0.0294825	0.0147412
ENSG00000008086	0.648612	0.64512	0.649778	0.663636	0.651787	0.00814396	0.00407198
ENSG00000008118	0.710458	0.6548	0.61952	0.641694	0.656618	0.0387345	0.0193672
ENSG00000008128	0.175837	0.373688	0.36134	0.35106	0.315481	0.0935547	0.0467774
ENSG00000008130	0.22116	0.493184	0.424303	0.43849	0.394284	0.119175	0.0595877
ENSG00000008196	0.65103	0.660531	0.681653	0.624755	0.654492	0.023597	0.0117985
ENSG00000008197	0.67692	0.596182	0.556577	0.630545	0.615056	0.0511308	0.0255654
ENSG00000008226	0.822	0.64838	0.646929	0.639464	0.689193	0.0886239	0.044312
ENSG00000008256	0.58992	0.56236	0.52649	0.527286	0.551514	0.0305826	0.0152913
ENSG00000008277	0.480694	0.40068	0.490367	0.53482	0.47664	0.0558561	0.027928
ENSG00000008282	0.911616	0.84278	0.840101	0.802202	0.849175	0.0455653	0.0227827
ENSG00000008283	0.906531	0.85032	0.82701	0.802245	0.846526	0.0445595	0.0222797
ENSG00000008294	0.383072	0.36536	0.357429	0.489838	0.398925	0.0615498	0.0307749
ENSG00000008300	0.22934	0.29903	0.50648	0.57051	0.40134	0.163018	0.0815088
ENSG00000008311	0.9389	0.926	0.861755	0.84934	0.893999	0.0449972	0.0224986
ENSG00000008323	0.736082	0.741939	0.720788	0.684122	0.720733	0.0259848	0.0129924
ENSG00000008324	0.287212	0.329313	0.372062	0.40712	0.348927	0.0520099	0.0260049
ENSG00000008382	0.322525	0.303899	0.400606	0.501131	0.38204	0.0897691	0.0448845
ENSG00000008394	0.461939	0.466465	0.534292	0.562323	0.506255	0.0499229	0.0249615
ENSG00000008405	0.713633	0.56751	0.50262	0.47664	0.565101	0.106139	0.0530697
ENSG00000008438	0.768224	0.66998	0.624303	0.58316	0.661417	0.0795461	0.0397731
ENSG00000008441	0.661691	0.569694	0.490949	0.48701	0.552336	0.0822507	0.0411253
ENSG00000008513	0.46928	0.672896	0.661859	0.608747	0.603195	0.0935658	0.0467829
ENSG00000008516	0.62796	0.53186	0.570848	0.57788	0.577137	0.0394675	0.0197337
ENSG00000008517	0.59236	0.482727	0.52062	0.530343	0.531513	0.0454695	0.0227348
ENSG00000008710	NA	NA	NA	NA	#DIV/0!	#DIV/0!	#DIV/0!
ENSG00000008735	0.60482	0.607333	0.68374	0.692222	0.647029	0.0474253	0.0237126
ENSG00000008838	0.467798	0.219443	0.290364	0.39784	0.343861	0.110478	0.0552388
ENSG00000008853	0.422224	0.391697	0.49598	0.544747	0.463662	0.0695589	0.0347794
ENSG00000008869	0.286162	0.296	0.29282	0.460525	0.333877	0.0845318	0.0422659
ENSG00000008952	0.507732	0.566825	0.529758	0.541878	0.536548	0.0246412	0.0123206
ENSG00000008988	0.328768	0.495542	0.473402	0.501286	0.449749	0.0815454	0.0407727
ENSG00000009307	0.50886	0.50998	0.522586	0.50074	0.510541	0.00902366	0.00451183
ENSG00000009335	0.414667	0.449778	0.56766	0.59049	0.505649	0.0864922	0.0432461
ENSG00000009413	0.381531	0.24252	0.238101	0.293616	0.288942	0.0666691	0.0333346
ENSG00000009694	0.692162	0.682969	0.674929	0.680727	0.682697	0.00716171	0.00358085
ENSG00000009709	0.733293	0.645837	0.552384	0.53749	0.617251	0.0910173	0.0455087
ENSG00000009724	0.60449	0.635592	0.626364	0.579192	0.611409	0.0251281	0.0125641
ENSG00000009765	0.712202	0.642437	0.674312	0.710586	0.684884	0.0332682	0.0166341
ENSG00000009780	0.96628	0.96106	0.919837	0.8775	0.931169	0.0413724	0.0206862
ENSG00000009790	0.442909	0.502371	0.58402	0.487818	0.50428	0.0588771	0.0294385
ENSG00000009830	0.586162	0.583184	0.520312	0.509232	0.549723	0.0406278	0.0203139
ENSG00000009844	0.351354	0.33996	0.305697	0.375061	0.343018	0.0288586	0.0144293
ENSG00000009950	0.644323	0.55902	0.577051	0.604531	0.596231	0.0371226	0.0185613
ENSG00000009954	0.259131	0.257571	0.304124	0.338768	0.289899	0.039082	0.019541
ENSG00000010017	0.524646	0.361818	0.294232	0.336592	0.379322	0.100816	0.0504082
ENSG00000010030	0.674245	0.63082	0.6115	0.57272	0.622321	0.0422125	0.0211062
ENSG00000010072	0.294404	0.403212	0.425918	0.397588	0.38028	0.058546	0.029273
ENSG00000010165	0.308887	0.297327	0.414327	0.485837	0.376594	0.0898616	0.0449308
ENSG00000010219	0.586388	0.57154	0.55732	0.623705	0.584738	0.0285606	0.0142803
ENSG00000010244	0.542959	0.465278	0.39526	0.39916	0.450664	0.0694124	0.0347062
ENSG00000010256	0.527546	0.579735	0.58378	0.593212	0.571068	0.029559	0.0147795
ENSG00000010270	0.317163	0.5332	0.51518	0.557596	0.480785	0.110457	0.0552286
ENSG00000010278	0.877616	0.760404	0.711374	0.698343	0.761934	0.0816186	0.0408093
ENSG00000010282	0.826796	0.808808	0.76664	0.772082	0.793581	0.0290008	0.0145004
ENSG00000010292	0.447979	0.367134	0.41882	0.423354	0.414322	0.0339672	0.0169836
ENSG00000010295	0.37196	0.573469	0.6979	0.657798	0.575282	0.145129	0.0725645
ENSG00000010310	0.454364	0.473093	0.53404	0.58476	0.511564	0.0594832	0.0297416
ENSG00000010318	0.393859	0.431556	0.37004	0.36136	0.389204	0.0313999	0.0157
ENSG00000010319	0.726768	0.690061	0.684245	0.723816	0.706223	0.0221799	0.01109
ENSG00000010322	0.373677	0.15504	0.356606	0.380808	0.316533	0.10814	0.0540698
ENSG00000010327	0.534	0.5437	0.58166	0.578202	0.559391	0.0240878	0.0120439
ENSG00000010361	0.338646	0.22844	0.424364	0.494343	0.371448	0.114645	0.0573226
ENSG00000010379	NA	NA	NA	NA	#DIV/0!	#DIV/0!	#DIV/0!
ENSG00000010404	0.5348	0.519394	0.5269	0.539071	0.530041	0.0087065	0.00435325
ENSG00000010438	0.632182	0.49184	0.5878	0.57766	0.57237	0.058676	0.029338
ENSG00000010539	0.295299	0.36602	0.343796	0.363	0.342029	0.032671	0.0163355
ENSG00000010610	0.39499	0.51958	0.570929	0.545612	0.507778	0.0780598	0.0390299
ENSG00000010626	0.44698	0.487455	0.572755	0.62374	0.532732	0.0801826	0.0400913
ENSG00000010671	0.450796	0.434122	0.422949	0.458268	0.441534	0.0159805	0.00799023
ENSG00000010704	0.540247	0.632286	0.64178	0.671897	0.621553	0.0567727	0.0283864
ENSG00000010803	0.351394	0.148571	0.2446	0.292061	0.259157	0.085696	0.042848
ENSG00000010810	0.21378	0.291818	0.536424	0.49492	0.384236	0.156001	0.0780003
ENSG00000010818	0.403629	0.452367	0.440206	0.440667	0.434217	0.0211545	0.0105772
ENSG00000010932	0.57108	0.563979	0.533897	0.569374	0.559583	0.0173891	0.00869455
ENSG00000011007	0.524577	0.31246	0.38762	0.40804	0.408174	0.087813	0.0439065
ENSG00000011009	0.500242	0.3976	0.47097	0.49114	0.464988	0.0465608	0.0232804
ENSG00000011021	NA	NA	NA	NA	#DIV/0!	#DIV/0!	#DIV/0!
ENSG00000011028	0.41576	0.532566	0.431408	0.483899	0.465908	0.0531413	0.0265706
ENSG00000011052	0.86836	0.811175	0.777292	0.757434	0.803565	0.0485614	0.0242807
ENSG00000011083	NA	NA	NA	NA	#DIV/0!	#DIV/0!	#DIV/0!
ENSG00000011105	0.934889	0.913633	0.88314	0.86534	0.89925	0.0310183	0.0155091
ENSG00000011114	0.613102	0.486424	0.482796	0.430808	0.503283	0.0774958	0.0387479
ENSG00000011132	0.47394	0.46649	0.443224	0.410598	0.448563	0.028491	0.0142455
ENSG00000011143	0.504735	0.506673	0.462857	0.55064	0.506226	0.035851	0.0179255
ENSG00000011198	0.699495	0.619475	0.59904	0.585429	0.62586	0.0510454	0.0255227
ENSG00000011201	0.685265	0.619691	0.602347	0.595394	0.625674	0.0410201	0.0205101
ENSG00000011243	0.2997	0.336898	0.32102	0.363143	0.33019	0.026737	0.0133685
ENSG00000011258	0.384878	0.300061	0.285939	0.37036	0.33531	0.0495492	0.0247746
ENSG00000011260	0.43566	0.32222	0.297402	0.383556	0.359709	0.0622489	0.0311245
ENSG00000011275	0.631616	0.566121	0.417856	0.447717	0.515828	0.10029	0.0501448
ENSG00000011295	0.91678	0.88816	0.847879	0.838909	0.872932	0.0362388	0.0181194
ENSG00000011304	0.805434	0.71648	0.651673	0.617959	0.697887	0.0825355	0.0412678
ENSG00000011332	0.450289	0.351495	0.509919	0.530626	0.460582	0.0803042	0.0401521
ENSG00000011347	0.6816	0.532392	0.578343	0.608163	0.600125	0.0626233	0.0313116
ENSG00000011376	0.333576	0.30704	0.489091	0.52126	0.412742	0.108083	0.0540413
ENSG00000011405	0.74962	0.594367	0.58594	0.580433	0.62759	0.0815548	0.0407774
ENSG00000011422	0.359237	0.471691	0.502959	0.503449	0.459334	0.0683651	0.0341826
ENSG00000011426	0.40674	0.455758	0.486021	0.480687	0.457301	0.0361963	0.0180981
ENSG00000011451	0.57804	0.483333	0.47256	0.469814	0.500937	0.0517323	0.0258661
ENSG00000011454	0.447091	0.499576	0.39816	0.475878	0.455176	0.0436505	0.0218252
ENSG00000011465	0.520474	0.478283	0.466041	0.466303	0.482775	0.0257732	0.0128866
ENSG00000011478	0.623583	0.648825	0.60692	0.66654	0.636467	0.026433	0.0132165
ENSG00000011485	0.287429	0.323897	0.285697	0.350727	0.311937	0.0312886	0.0156443
ENSG00000011523	0.319143	0.31218	0.44376	0.473434	0.387129	0.0834569	0.0417284
ENSG00000011566	0.595333	0.482245	0.510673	0.60582	0.548518	0.0613719	0.0306859
ENSG00000011590	0.470384	0.482857	0.559576	0.613408	0.531556	0.0673263	0.0336632
ENSG00000011600	0.511354	0.529708	0.562323	0.5601	0.540871	0.0246698	0.0123349
ENSG00000011638	0.958869	0.914918	0.860396	0.8552	0.897346	0.0491102	0.0245551
ENSG00000011677	NA	NA	NA	NA	#DIV/0!	#DIV/0!	#DIV/0!
ENSG00000012048	0.34566	0.195857	0.193667	0.256525	0.247927	0.0713702	0.0356851
ENSG00000012061	0.441071	0.574694	0.644816	0.62976	0.572585	0.0927125	0.0463562
ENSG00000012124	0.319596	0.415918	0.5303	0.52796	0.448444	0.101132	0.0505659
ENSG00000012171	0.498485	0.61944	0.68264	0.670796	0.61784	0.0841657	0.0420828
ENSG00000012174	0.597475	0.549367	0.5909	0.665959	0.600925	0.0483047	0.0241524
ENSG00000012211	0.50598	0.51408	0.581918	0.582286	0.546066	0.0417423	0.0208712
ENSG00000012223	0.757673	0.654408	0.584146	0.587531	0.64594	0.0812122	0.0406061
ENSG00000012232	0.366776	0.242959	0.349918	0.472364	0.358004	0.0939073	0.0469537
ENSG00000012504	0.653091	0.69146	0.67788	0.666828	0.672315	0.016301	0.00815051
ENSG00000012660	0.47016	0.320828	0.343495	0.380788	0.378818	0.065721	0.0328605
ENSG00000012779	0.46402	0.4731	0.501735	0.536182	0.493759	0.0325294	0.0162647
ENSG00000012817	0.499776	0.60162	0.549163	0.501576	0.538034	0.0481662	0.0240831
ENSG00000012822	0.387776	0.561571	0.535657	0.54154	0.506636	0.0800129	0.0400065
ENSG00000012963	0.263878	0.169102	0.19814	0.272424	0.225886	0.0503436	0.0251718
ENSG00000012983	0.67299	0.512061	0.456367	0.424364	0.516445	0.110474	0.0552372
ENSG00000013016	0.355717	0.589778	0.557469	0.60116	0.526031	0.115041	0.0575204
ENSG00000013275	0.83352	0.868828	0.79348	0.702021	0.799462	0.0718847	0.0359424
ENSG00000013288	0.459031	0.568776	0.611113	0.628101	0.566755	0.0760253	0.0380127
ENSG00000013293	0.959192	0.96301	0.95772	0.954474	0.958599	0.00354005	0.00177002
ENSG00000013297	0.56551	0.504	0.509646	0.51902	0.524544	0.0280045	0.0140022
ENSG00000013306	0.706939	0.571717	0.596633	0.596404	0.617923	0.0604845	0.0302423
ENSG00000013364	0.55316	0.62306	0.603959	0.610828	0.597752	0.0307596	0.0153798
ENSG00000013374	0.418465	0.45348	0.432449	0.513758	0.454538	0.042021	0.0210105
ENSG00000013375	0.953919	0.936263	0.864557	0.837876	0.898154	0.0557501	0.027875
ENSG00000013392	0.391918	0.482041	0.505556	0.635636	0.503788	0.100623	0.0503114
ENSG00000013441	0.373796	0.396878	0.427616	0.41666	0.403737	0.0236695	0.0118348
ENSG00000013503	0.342227	0.40964	0.428101	0.45292	0.408222	0.0474358	0.0237179
ENSG00000013523	0.513273	0.541616	0.422101	0.470202	0.486798	0.0521762	0.0260881
ENSG00000013561	0.467596	0.507653	0.514979	0.61024	0.525117	0.0604493	0.0302247
ENSG00000013563	0.612392	0.52378	0.583758	0.589354	0.577321	0.0377837	0.0188918
ENSG00000013573	0.276816	0.300626	0.327755	0.34012	0.311329	0.0283103	0.0141551
ENSG00000013583	0.909265	0.90164	0.80498	0.808566	0.856113	0.0570766	0.0285383
ENSG00000013588	0.420898	0.385326	0.459113	0.501616	0.441738	0.0500129	0.0250065
ENSG00000013619	0.417711	0.540687	0.566727	0.504408	0.507384	0.0650148	0.0325074
ENSG00000013725	0.488343	0.422122	0.435396	0.39852	0.436095	0.0380241	0.0190121
ENSG00000013810	0.353755	0.308364	0.391172	0.377354	0.357661	0.0363146	0.0181573
ENSG00000014123	0.54299	0.599571	0.51294	0.51562	0.54278	0.0402219	0.0201109
ENSG00000014138	0.338606	0.154408	0.19149	0.22056	0.226266	0.0796362	0.0398181
ENSG00000014164	0.217402	0.384388	0.465705	0.477918	0.386353	0.120041	0.0600203
ENSG00000014216	0.584571	0.457673	0.449694	0.520222	0.50304	0.0628398	0.0314199
ENSG00000014257	0.618	0.620347	0.637122	0.663837	0.634827	0.0211318	0.0105659
ENSG00000014641	0.900687	0.841111	0.82994	0.774465	0.836551	0.051745	0.0258725
ENSG00000014824	NA	NA	NA	NA	#DIV/0!	#DIV/0!	#DIV/0!
ENSG00000014914	0.64751	0.646474	0.614667	0.595367	0.626005	0.0254865	0.0127433
ENSG00000014919	NA	NA	NA	NA	#DIV/0!	#DIV/0!	#DIV/0!
ENSG00000015133	0.349312	0.412433	0.43503	0.390828	0.396901	0.0364995	0.0182497
ENSG00000015153	0.42098	0.41628	0.384333	0.4346	0.414048	0.0212789	0.0106395
ENSG00000015171	0.542929	0.481229	0.471367	0.527535	0.505765	0.0348346	0.0174173
ENSG00000015285	0.48154	0.371636	0.4086	0.406474	0.417063	0.0462046	0.0231023
ENSG00000015413	0.64372	0.628367	0.572102	0.568	0.603047	0.0386493	0.0193246
ENSG00000015475	0.403838	0.459265	0.474144	0.494202	0.457863	0.0387566	0.0193783
ENSG00000015479	0.51402	0.367938	0.376283	0.416869	0.418778	0.0669958	0.0334979
ENSG00000015520	0.98116	0.96344	0.93356	0.91346	0.947905	0.0302185	0.0151092
ENSG00000015532	0.720444	0.579979	0.61499	0.633071	0.637121	0.0597611	0.0298805
ENSG00000015568	0.381876	0.436617	0.351608	0.37849	0.387148	0.0356512	0.0178256
ENSG00000015592	0.91796	0.907417	0.854327	0.82368	0.875846	0.044552	0.022276
ENSG00000015676	0.463556	0.586606	0.435449	0.503122	0.497183	0.0657613	0.0328807
ENSG00000016082	0.670424	0.561697	0.569312	0.559216	0.590163	0.05368	0.02684
ENSG00000016391	0.703184	0.677898	0.671313	0.66596	0.679589	0.0164704	0.00823518
ENSG00000016402	0.70806	0.742898	0.703653	0.66968	0.706073	0.0299462	0.0149731
ENSG00000016490	NA	NA	NA	NA	#DIV/0!	#DIV/0!	#DIV/0!
ENSG00000016602	NA	NA	NA	NA	#DIV/0!	#DIV/0!	#DIV/0!
ENSG00000016864	0.421414	0.47292	0.53492	0.559857	0.497278	0.0624011	0.0312006
ENSG00000017260	NA	NA	NA	NA	#DIV/0!	#DIV/0!	#DIV/0!
ENSG00000017373	0.208646	0.262784	0.35046	0.419152	0.31026	0.0931893	0.0465946
ENSG00000017427	0.621071	0.639495	0.660367	0.587143	0.627019	0.0310551	0.0155275
ENSG00000017483	NA	NA	NA	NA	#DIV/0!	#DIV/0!	#DIV/0!
ENSG00000017621	0.08924	0.0730612	0.18014	0.27099	0.153358	0.0914935	0.0457467
ENSG00000017797	NA	NA	NA	NA	#DIV/0!	#DIV/0!	#DIV/0!
ENSG00000018189	0.295475	0.369717	0.4749	0.43474	0.393708	0.0785305	0.0392652
ENSG00000018236	0.71212	0.62022	0.514396	0.60688	0.613404	0.0809042	0.0404521
ENSG00000018280	NA	NA	NA	NA	#DIV/0!	#DIV/0!	#DIV/0!
ENSG00000018408	0.439208	0.59182	0.618323	0.635876	0.571307	0.0899084	0.0449542
ENSG00000018510	0.44212	0.58728	0.532343	0.431347	0.498273	0.0746443	0.0373221
ENSG00000018607	0.000653061	0.00096	0.00555102	0.01344	0.00515102	0.00596276	0.00298138
ENSG00000018610	0.928828	0.916929	0.86038	0.839857	0.886499	0.0431101	0.021555
ENSG00000018625	NA	NA	NA	NA	#DIV/0!	#DIV/0!	#DIV/0!
ENSG00000018699	0.706384	0.5805	0.55576	0.53776	0.595101	0.0762294	0.0381147
ENSG00000018869	0.45592	0.534612	0.542788	0.498347	0.507917	0.0396816	0.0198408
ENSG00000019102	0.746598	0.700929	0.712392	0.717798	0.719429	0.01943	0.00971499
ENSG00000019144	0.53468	0.4852	0.469778	0.544907	0.508641	0.0367565	0.0183782
ENSG00000019169	0.685505	0.67738	0.63802	0.626465	0.656843	0.0289852	0.0144926
ENSG00000019186	0.528808	0.495152	0.539469	0.551816	0.528811	0.0243297	0.0121649
ENSG00000019485	0.483838	0.58633	0.608755	0.610222	0.572286	0.0599704	0.0299852
ENSG00000019505	0.705959	0.606828	0.61828	0.640929	0.642999	0.0443004	0.0221502
ENSG00000019549	0.51386	0.581898	0.603616	0.597958	0.574333	0.0413516	0.0206758
ENSG00000019582	0.346242	0.40924	0.490687	0.5227	0.442217	0.0798445	0.0399223
ENSG00000019991	0.381526	0.517071	0.571515	0.564694	0.508701	0.0881748	0.0440874
ENSG00000019995	0.429837	0.407102	0.401714	0.400306	0.40974	0.0137143	0.00685716
ENSG00000020129	0.468303	0.48936	0.48614	0.553041	0.499211	0.0370623	0.0185312
ENSG00000020181	0.419796	0.533414	0.490182	0.522606	0.491499	0.0512107	0.0256053
ENSG00000020219	0.00022	0.000424242	0.00183505	0.00351515	0.00149861	0.00152411	0.000762055
ENSG00000020256	0.65016	0.600162	0.577253	0.578837	0.601603	0.0340152	0.0170076
ENSG00000020426	0.36806	0.32758	0.379596	0.389122	0.36609	0.0270789	0.0135394
ENSG00000020577	0.436788	0.506206	0.579919	0.526505	0.512355	0.0591984	0.0295992
ENSG00000020633	0.362384	0.555143	0.563434	0.535918	0.50422	0.095257	0.0476285
ENSG00000020922	0.375163	0.275122	0.31274	0.300848	0.315969	0.0424714	0.0212357
ENSG00000021300	0.627122	0.56018	0.584367	0.600808	0.593119	0.028148	0.014074
ENSG00000021355	0.884141	0.874263	0.80928	0.753367	0.830263	0.0610794	0.0305397
ENSG00000021461	0.491691	0.45112	0.422626	0.41526	0.445174	0.0346526	0.0173263
ENSG00000021488	NA	NA	NA	NA	#DIV/0!	#DIV/0!	#DIV/0!
ENSG00000021574	0.266245	0.339196	0.296918	0.421172	0.330883	0.0672132	0.0336066
ENSG00000021645	0.636162	0.62048	0.616101	0.670103	0.635711	0.0244919	0.0122459
ENSG00000021762	0.410592	0.484265	0.485423	0.528969	0.477312	0.0491059	0.0245529
ENSG00000021776	0.6466	0.49384	0.391388	0.428229	0.490014	0.112662	0.0563311
ENSG00000021826	0.93904	0.859859	0.827	0.794969	0.855217	0.0618435	0.0309217
ENSG00000021852	0.518747	0.535122	0.512424	0.503531	0.517456	0.0133292	0.00666462
ENSG00000022267	0.38328	0.469919	0.426283	0.437361	0.429211	0.0357855	0.0178928
ENSG00000022277	0.56904	0.634042	0.49448	0.5715	0.567265	0.0570902	0.0285451
ENSG00000022355	NA	NA	NA	NA	#DIV/0!	#DIV/0!	#DIV/0!
ENSG00000022556	0.723596	0.591071	0.607434	0.58849	0.627648	0.0645132	0.0322566
ENSG00000022567	0.981455	0.95828	0.94198	0.920227	0.950485	0.02587	0.012935
ENSG00000022840	0.604364	0.550184	0.4761	0.501898	0.533136	0.0565477	0.0282738
ENSG00000022976	0.516283	0.474062	0.479245	0.40232	0.467977	0.0476385	0.0238193
ENSG00000023041	0.406286	0.422021	0.412625	0.38438	0.406328	0.0159963	0.00799813
ENSG00000023171	0.532959	0.60234	0.602364	0.615918	0.588395	0.0375065	0.0187532
ENSG00000023191	0.499711	0.55204	0.539417	0.58018	0.542837	0.0334202	0.0167101
ENSG00000023228	0.862263	0.877616	0.866848	0.8495	0.864057	0.0116443	0.00582215
ENSG00000023287	0.632102	0.582612	0.497939	0.469879	0.545633	0.0749616	0.0374808
ENSG00000023318	0.960707	0.951899	0.937232	0.915224	0.941266	0.0198784	0.00993918
ENSG00000023330	0.8799	0.924505	0.87604	0.828469	0.877229	0.0392474	0.0196237
ENSG00000023445	0.419464	0.577551	0.575531	0.585224	0.539443	0.0800947	0.0400473
ENSG00000023516	0.2501	0.298612	0.314727	0.38903	0.313117	0.0575817	0.0287908
ENSG00000023572	0.51126	0.539327	0.608959	0.601771	0.565329	0.0477186	0.0238593
ENSG00000023608	0.577273	0.56438	0.571567	0.506768	0.554997	0.0325826	0.0162913
ENSG00000023697	0.472041	0.49684	0.52501	0.56264	0.514133	0.0389102	0.0194551
ENSG00000023734	0.584735	0.501531	0.558265	0.558424	0.550739	0.035085	0.0175425
ENSG00000023839	NA	NA	NA	NA	#DIV/0!	#DIV/0!	#DIV/0!
ENSG00000023892	0.37198	0.425245	0.418557	0.396424	0.403051	0.0240993	0.0120497
ENSG00000023902	0.307798	0.158429	0.436592	0.379196	0.320504	0.12021	0.0601048
ENSG00000023909	0.61336	0.56754	0.55784	0.577495	0.579059	0.0242345	0.0121173
ENSG00000024048	0.409776	0.49064	0.41976	0.412949	0.433281	0.0384654	0.0192327
ENSG00000024422	0.543102	0.604384	0.54708	0.523879	0.554611	0.0346938	0.0173469
ENSG00000024526	0.63386	0.460907	0.383596	0.39004	0.467101	0.11656	0.0582798
ENSG00000024862	0.229245	0.433111	0.35706	0.404928	0.356086	0.0901998	0.0450999
ENSG00000025039	0.387408	0.575546	0.533596	0.592222	0.522193	0.0931802	0.0465901
ENSG00000025156	0.282889	0.249918	0.216303	0.336222	0.271333	0.0510915	0.0255458
ENSG00000025293	0.55916	0.500063	0.426061	0.476242	0.490382	0.0552609	0.0276305
ENSG00000025423	0.408	0.476286	0.486808	0.52662	0.474428	0.0493065	0.0246533
ENSG00000025434	0.70002	0.680303	0.618788	0.630808	0.65748	0.0388974	0.0194487
ENSG00000025708	0.926371	0.88051	0.822144	0.782869	0.852974	0.0632735	0.0316367
ENSG00000025770	0.251455	0.211535	0.384289	0.3534	0.30017	0.0819322	0.0409661
ENSG00000025772	0.424525	0.35012	0.411898	0.466545	0.413272	0.0481482	0.0240741
ENSG00000025796	0.367657	0.46924	0.457878	0.44044	0.433804	0.0456609	0.0228305
ENSG00000025800	0.557919	0.601051	0.541313	0.49899	0.549818	0.0422146	0.0211073
ENSG00000026025	0.508429	0.448694	0.534333	0.542949	0.508601	0.0425475	0.0212737
ENSG00000026036	0.0478542	0.100061	0.15602	0.18348	0.121854	0.0603213	0.0301607
ENSG00000026103	0.44016	0.553306	0.55794	0.593443	0.536212	0.0664974	0.0332487
ENSG00000026297	0.432755	0.565327	0.590412	0.60098	0.547369	0.0778582	0.0389291
ENSG00000026508	0.518768	0.460309	0.50774	0.50938	0.499049	0.0262796	0.0131398
ENSG00000026559	NA	NA	NA	NA	#DIV/0!	#DIV/0!	#DIV/0!
ENSG00000026652	0.327919	0.59008	0.493	0.552202	0.4908	0.115703	0.0578516
ENSG00000026751	0.446848	0.5465	0.555939	0.574392	0.53092	0.057232	0.028616
ENSG00000026950	0.527714	0.552606	0.538186	0.53194	0.537611	0.0108825	0.00544126
ENSG00000027001	0.511313	0.50782	0.554833	0.601475	0.54386	0.0439623	0.0219812
ENSG00000027075	0.509687	0.461072	0.503919	0.44928	0.48099	0.030285	0.0151425
ENSG00000027644	0.7929	0.8465	0.806633	0.723812	0.792461	0.0511007	0.0255504
ENSG00000027697	0.44148	0.65672	0.632673	0.564747	0.573905	0.0964923	0.0482462
ENSG00000027847	0.653717	0.617152	0.65066	0.650673	0.64305	0.0173258	0.00866288
ENSG00000027869	0.449306	0.584182	0.597071	0.55918	0.547435	0.0672836	0.0336418
ENSG00000028116	0.586545	0.564	0.615091	0.55318	0.579704	0.0273811	0.0136906
ENSG00000028137	0.501636	0.552687	0.58522	0.59154	0.557771	0.0411126	0.0205563
ENSG00000028203	0.35614	0.36768	0.409434	0.491979	0.406308	0.0615313	0.0307657
ENSG00000028277	0.48654	0.48542	0.516165	0.568571	0.514174	0.0389593	0.0194796
ENSG00000028310	0.345071	0.345798	0.36102	0.40028	0.363042	0.0258913	0.0129457
ENSG00000028528	0.324444	0.378062	0.48404	0.5205	0.426762	0.0911194	0.0455597
ENSG00000028839	0.292	0.457455	0.399835	0.388408	0.384424	0.0686271	0.0343135
ENSG00000029153	0.59116	0.47304	0.534571	0.53476	0.533383	0.0482451	0.0241225
ENSG00000029363	0.382929	0.320388	0.27492	0.313505	0.322936	0.044722	0.022361
ENSG00000029364	NA	NA	NA	NA	#DIV/0!	#DIV/0!	#DIV/0!
ENSG00000029534	0.55542	0.586619	0.59804	0.603469	0.585887	0.0214912	0.0107456
ENSG00000029559	0.648646	0.65792	0.653423	0.665771	0.65644	0.00728236	0.00364118
ENSG00000029639	0.577794	0.419082	0.542063	0.587458	0.531599	0.077511	0.0387555
ENSG00000029725	0.23404	0.193327	0.28798	0.359102	0.268612	0.0717093	0.0358547
ENSG00000029993	0.831768	0.820021	0.734351	0.706041	0.773045	0.0622949	0.0311475
ENSG00000030066	0.402714	0.127592	0.169292	0.207237	0.226709	0.121762	0.060881
ENSG00000030110	0.90394	0.93149	0.911216	0.874667	0.905328	0.0235312	0.0117656
ENSG00000030304	0.694722	0.666747	0.654768	0.67152	0.671939	0.0167435	0.00837173
ENSG00000030419	0.487796	0.399526	0.371163	0.374848	0.408333	0.054451	0.0272255
ENSG00000030582	0.66568	0.58762	0.544687	0.53984	0.584457	0.058251	0.0291255
ENSG00000031003	0.315735	0.24122	0.233278	0.28502	0.268813	0.0386799	0.01934
ENSG00000031081	0.513857	0.573172	0.616323	0.599021	0.575593	0.0448144	0.0224072
ENSG00000031544	0.00961616	0.0205051	0.0546061	0.0834286	0.042039	0.0335955	0.0167978
ENSG00000031691	0.43303	0.361531	0.316571	0.322	0.358283	0.0537091	0.0268546
ENSG00000031698	0.92949	0.868469	0.796788	0.774828	0.842394	0.0704998	0.0352499
ENSG00000031823	0.234165	0.154424	0.16004	0.26226	0.202722	0.0538141	0.026907
ENSG00000032219	0.380364	0.378121	0.334122	0.355052	0.361915	0.0217756	0.0108878
ENSG00000032389	0.380536	0.263	0.335816	0.39348	0.343208	0.0589028	0.0294514
ENSG00000032444	0.361816	0.534889	0.573429	0.575526	0.511415	0.101467	0.0507335
ENSG00000032742	0.4402	0.462143	0.52192	0.506204	0.482617	0.037945	0.0189725
ENSG00000033011	0.702653	0.586384	0.61556	0.640714	0.636328	0.0494772	0.0247386
ENSG00000033030	0.43751	0.530408	0.45418	0.41556	0.459415	0.0499016	0.0249508
ENSG00000033050	0.45912	0.419052	0.468268	0.521653	0.467023	0.0422284	0.0211142
ENSG00000033100	0.605917	0.600747	0.66951	0.661313	0.634372	0.0360594	0.0180297
ENSG00000033122	0.0789091	0.179776	0.211083	0.291	0.190192	0.0877327	0.0438664
ENSG00000033170	0.48898	0.530768	0.550929	0.517224	0.521975	0.0259931	0.0129966
ENSG00000033178	0.359167	0.38334	0.444735	0.43938	0.406655	0.0421099	0.0210549
ENSG00000033327	0.36724	0.39184	0.419293	0.414224	0.398149	0.0238094	0.0119047
ENSG00000033627	0.945919	0.936103	0.906727	0.89536	0.921027	0.023876	0.011938
ENSG00000033800	0.523299	0.406141	0.302959	0.357327	0.397432	0.0939005	0.0469502
ENSG00000033867	NA	NA	NA	NA	#DIV/0!	#DIV/0!	#DIV/0!
ENSG00000034053	0.46388	0.517556	0.608306	0.625414	0.553789	0.0763736	0.0381868
ENSG00000034063	0.0642653	0.116928	0.237939	0.259758	0.169723	0.0942839	0.0471419
ENSG00000034152	0.37328	0.492747	0.57236	0.55584	0.498557	0.090289	0.0451445
ENSG00000034239	0.964454	0.961212	0.939051	0.938525	0.95081	0.013947	0.00697348
ENSG00000034510	0.677818	0.671212	0.627898	0.623571	0.650125	0.0283473	0.0141737
ENSG00000034533	0.32066	0.317612	0.26426	0.350878	0.313352	0.0360081	0.018004
ENSG00000034677	0.459612	0.578949	0.571818	0.553878	0.541064	0.0553164	0.0276582
ENSG00000034693	0.317232	0.440969	0.540143	0.511636	0.452495	0.0993457	0.0496728
ENSG00000034713	0.829361	0.83458	0.815899	0.805515	0.821339	0.0131613	0.00658066
ENSG00000034971	0.614384	0.64684	0.67472	0.674412	0.652589	0.0286282	0.0143141
ENSG00000035115	0.66701	0.631697	0.562061	0.560909	0.605419	0.0527416	0.0263708
ENSG00000035141	0.846208	0.844857	0.77498	0.756694	0.805685	0.0466173	0.0233087
ENSG00000035403	0.533143	0.391333	0.460245	0.5315	0.479055	0.0676385	0.0338192
ENSG00000035499	0.33788	0.204444	0.258041	0.272417	0.268195	0.0548971	0.0274485
ENSG00000035664	0.56334	0.55888	0.5415	0.590263	0.563496	0.0201793	0.0100896
ENSG00000035681	0.312918	0.521443	0.536606	0.531041	0.475502	0.10857	0.054285
ENSG00000035687	0.404449	0.451232	0.54998	0.495798	0.475365	0.0621726	0.0310863
ENSG00000035720	0.464505	0.489479	0.518283	0.576102	0.512092	0.0479982	0.0239991
ENSG00000035862	0.45396	0.567959	0.587691	0.574061	0.545918	0.0618575	0.0309288
ENSG00000035928	0.237082	0.106586	0.190101	0.224412	0.189545	0.0587594	0.0293797
ENSG00000036054	0.636742	0.541583	0.532429	0.550531	0.565321	0.0481842	0.0240921
ENSG00000036257	0.449388	0.320265	0.328845	0.371232	0.367433	0.0590051	0.0295026
ENSG00000036448	0.438586	0.44233	0.412626	0.37656	0.417526	0.0303368	0.0151684
ENSG00000036473	0.69956	0.629286	0.519838	0.525361	0.593511	0.0867916	0.0433958
ENSG00000036530	0.959031	0.96625	0.932929	0.92996	0.947042	0.0182908	0.00914539
ENSG00000036549	0.567394	0.5888	0.41972	0.386889	0.490701	0.102177	0.0510885
ENSG00000036565	NA	NA	NA	NA	#DIV/0!	#DIV/0!	#DIV/0!
ENSG00000036672	0.512061	0.588694	0.598444	0.62986	0.582265	0.0499902	0.0249951
ENSG00000036828	0.96149	0.964545	0.936694	0.930061	0.948197	0.0173707	0.00868534
ENSG00000037042	0.537192	0.551184	0.58896	0.644816	0.580538	0.0481082	0.0240541
ENSG00000037241	0.46464	0.43002	0.42784	0.455163	0.444416	0.0183169	0.00915843
ENSG00000037280	0.60064	0.659381	0.623	0.578263	0.615321	0.0345887	0.0172944
ENSG00000037474	0.51848	0.526408	0.428869	0.43866	0.478104	0.051457	0.0257285
ENSG00000037637	0.416784	0.422626	0.32082	0.33186	0.373022	0.0541449	0.0270725
ENSG00000037749	0.531093	0.501232	0.414804	0.561677	0.502201	0.0632752	0.0316376
ENSG00000037757	0.3053	0.314878	0.293854	0.45864	0.343168	0.0774596	0.0387298
ENSG00000037897	0.399854	0.489697	0.440316	0.476417	0.451571	0.0402997	0.0201499
ENSG00000037965	0.592701	0.591	0.664918	0.678525	0.631786	0.0464523	0.0232261
ENSG00000038002	0.40258	0.58598	0.671	0.647245	0.576701	0.121481	0.0607405
ENSG00000038210	0.275429	0.286	0.339137	0.36206	0.315656	0.0416429	0.0208215
ENSG00000038219	0.42068	0.455394	0.349636	0.352848	0.39464	0.0520928	0.0260464
ENSG00000038274	0.4819	0.46301	0.507113	0.458727	0.477688	0.0220495	0.0110248
ENSG00000038295	0.64932	0.703796	0.690454	0.633526	0.669274	0.0332487	0.0166244
ENSG00000038358	0.164646	0.175196	0.202667	0.27204	0.203637	0.0483361	0.024168
ENSG00000038382	0.426571	0.433859	0.424141	0.490141	0.443678	0.0312494	0.0156247
ENSG00000038427	0.43402	0.514124	0.488208	0.5232	0.489888	0.0400879	0.0200439
ENSG00000038532	0.389879	0.307792	0.39101	0.407732	0.374103	0.0449549	0.0224774
ENSG00000038945	0.554646	0.574878	0.583071	0.62224	0.583709	0.0283294	0.0141647
ENSG00000039068	0.57808	0.500327	0.477918	0.521816	0.519535	0.0429482	0.0214741
ENSG00000039123	0.84198	0.86376	0.806612	0.700633	0.803246	0.0723489	0.0361745
ENSG00000039139	0.693735	0.636606	0.641556	0.63842	0.652579	0.0275131	0.0137566
ENSG00000039319	0.47598	0.490788	0.58018	0.600122	0.536768	0.0624707	0.0312353
ENSG00000039523	0.558531	0.50294	0.55948	0.569374	0.547581	0.0301619	0.015081
ENSG00000039537	0.484454	0.649396	0.58522	0.607	0.581517	0.0699808	0.0349904
ENSG00000039560	0.36106	0.49144	0.50304	0.543667	0.474802	0.0790649	0.0395325
ENSG00000039600	0.537535	0.58472	0.608939	0.53666	0.566963	0.0358773	0.0179387
ENSG00000039650	0.308918	0.44332	0.50901	0.508586	0.442458	0.0942261	0.047113
ENSG00000039987	0.500101	0.577464	0.582144	0.507434	0.541786	0.0440431	0.0220215
ENSG00000040199	0.377245	0.324429	0.406121	0.504121	0.402979	0.0754366	0.0377183
ENSG00000040275	0.44056	0.43103	0.420566	0.447838	0.434999	0.01183	0.005915
ENSG00000040341	0.501859	0.402268	0.425556	0.448202	0.444471	0.0426073	0.0213036
ENSG00000040487	NA	NA	NA	NA	#DIV/0!	#DIV/0!	#DIV/0!
ENSG00000040531	NA	NA	NA	NA	#DIV/0!	#DIV/0!	#DIV/0!
ENSG00000040608	0.472	0.54714	0.503612	0.46834	0.497773	0.0365228	0.0182614
ENSG00000040633	0.48633	0.358722	0.485091	0.514722	0.461216	0.0696866	0.0348433
ENSG00000040731	0.589333	0.659838	0.652545	0.67732	0.644759	0.0383849	0.0191925
ENSG00000040933	0.499612	0.58126	0.573535	0.505633	0.54001	0.0433562	0.0216781
ENSG00000041353	0.658808	0.62934	0.607515	0.595714	0.622844	0.0277285	0.0138642
ENSG00000041357	0.768735	0.8058	0.726755	0.683327	0.746154	0.0528871	0.0264436
ENSG00000041515	0.566939	0.663576	0.638	0.629755	0.624567	0.0410287	0.0205143
ENSG00000041802	0.530081	0.495567	0.447758	0.432687	0.476523	0.0446474	0.0223237
ENSG00000041880	0.554633	0.536586	0.580551	0.5863	0.564517	0.023162	0.011581
ENSG00000041982	0.54784	0.586929	0.625155	0.552303	0.578057	0.0359316	0.0179658
ENSG00000041988	0.577812	0.534327	0.474163	0.47532	0.515405	0.0502011	0.0251005
ENSG00000042062	0.647897	0.56264	0.60902	0.657313	0.619218	0.043123	0.0215615
ENSG00000042088	0.389306	0.189163	0.23628	0.253571	0.26708	0.0859096	0.0429548
ENSG00000042286	0.960101	0.967857	0.9348	0.917273	0.945008	0.0232618	0.0116309
ENSG00000042304	0.19702	0.185776	0.20372	0.201737	0.197063	0.00803274	0.00401637
ENSG00000042317	0.43675	0.504141	0.490247	0.492121	0.480815	0.0300147	0.0150074
ENSG00000042429	0.393737	0.3689	0.325515	0.34734	0.358873	0.0292223	0.0146111
ENSG00000042445	0.951495	0.9399	0.896878	0.899175	0.921862	0.0279428	0.0139714
ENSG00000042493	0.705204	0.565184	0.558204	0.559327	0.59698	0.0722145	0.0361073
ENSG00000042753	0.503306	0.61106	0.501367	0.517856	0.533397	0.0522954	0.0261477
ENSG00000042781	0.759838	0.769616	0.758364	0.730245	0.754516	0.0169335	0.00846677
ENSG00000042813	0.528408	0.409131	0.32902	0.345469	0.403007	0.0904574	0.0452287
ENSG00000042832	0.638061	0.5914	0.62408	0.601636	0.613794	0.0211658	0.0105829
ENSG00000042980	0.629714	0.644755	0.6186	0.591596	0.621166	0.0224387	0.0112194
ENSG00000043039	0.72808	0.661232	0.67534	0.619271	0.670981	0.0449009	0.0224505
ENSG00000043093	0.480224	0.551354	0.519737	0.450828	0.500536	0.0441004	0.0220502
ENSG00000043143	0.520143	0.591163	0.608848	0.582959	0.575778	0.0386316	0.0193158
ENSG00000043355	0.509596	0.443612	0.424247	0.500163	0.469405	0.0418961	0.0209481
ENSG00000043462	0.461673	0.415051	0.42998	0.430444	0.434287	0.0196076	0.00980382
ENSG00000043514	0.48812	0.418347	0.471576	0.478796	0.46421	0.0313162	0.0156581
ENSG00000043591	0.608592	0.736646	0.671354	0.53794	0.638633	0.0850859	0.0425429
ENSG00000044012	0.68864	0.664929	0.6879	0.63854	0.670002	0.0236876	0.0118438
ENSG00000044090	0.761939	0.599629	0.59946	0.655677	0.654176	0.07656	0.03828
ENSG00000044115	0.479551	0.43322	0.556141	0.598102	0.516754	0.0742313	0.0371157
ENSG00000044446	0.427776	0.4366	0.38278	0.469265	0.429105	0.0356688	0.0178344
ENSG00000044459	0.468122	0.384742	0.371919	0.400639	0.406356	0.0428206	0.0214103
ENSG00000044524	0.630551	0.49766	0.623475	0.630898	0.595646	0.0654134	0.0327067
ENSG00000044574	0.50903	0.519265	0.552303	0.561576	0.535544	0.0253409	0.0126705
ENSG00000046604	0.555835	0.479959	0.552776	0.567735	0.539076	0.039936	0.019968
ENSG00000046647	0.497051	0.461	0.457091	0.569812	0.496238	0.0522433	0.0261216
ENSG00000046651	0.265172	0.354788	0.3259	0.3835	0.33234	0.0505777	0.0252888
ENSG00000046653	0.939758	0.869184	0.820222	0.801521	0.857671	0.0617144	0.0308572
ENSG00000046774	0.409286	0.587879	0.604469	0.596367	0.5495	0.0937215	0.0468608
ENSG00000046889	0.679677	0.712265	0.661429	0.706	0.689843	0.0236258	0.0118129
ENSG00000047056	0.245755	0.339898	0.349938	0.413899	0.337373	0.0693165	0.0346582
ENSG00000047188	0.3488	0.285265	0.277758	0.291737	0.30089	0.0324468	0.0162234
ENSG00000047230	0.438562	0.479856	0.501082	0.625429	0.511232	0.0804347	0.0402173
ENSG00000047249	0.33901	0.436242	0.453515	0.503293	0.433015	0.0688152	0.0344076
ENSG00000047315	0.8218	0.75802	0.769167	0.708323	0.764327	0.0465574	0.0232787
ENSG00000047346	0.451347	0.531361	0.548722	0.56094	0.523092	0.0493458	0.0246729
ENSG00000047365	0.63374	0.585122	0.577374	0.517616	0.578463	0.0476215	0.0238107
ENSG00000047410	0.35766	0.15724	0.286121	0.293918	0.273735	0.0840144	0.0420072
ENSG00000047457	0.68849	0.644283	0.63351	0.641691	0.651993	0.0247603	0.0123801
ENSG00000047578	0.377918	0.504122	0.498531	0.565041	0.486403	0.0783451	0.0391726
ENSG00000047579	0.308265	0.218869	0.31851	0.351879	0.299381	0.0568129	0.0284064
ENSG00000047597	0.605122	0.598247	0.61634	0.644969	0.61617	0.0205968	0.0102984
ENSG00000047617	NA	NA	NA	NA	#DIV/0!	#DIV/0!	#DIV/0!
ENSG00000047621	0.404586	0.464306	0.401776	0.519677	0.447586	0.0560484	0.0280242
ENSG00000047634	0.382084	0.45418	0.448707	0.525816	0.452697	0.0587387	0.0293694
ENSG00000047644	0.451434	0.465152	0.512424	0.514545	0.485889	0.032365	0.0161825
ENSG00000047648	0.633732	0.62322	0.65649	0.667653	0.645274	0.0203815	0.0101907
ENSG00000047662	0.7151	0.808869	0.791449	0.749653	0.766268	0.0422024	0.0211012
ENSG00000047849	0.442633	0.559856	0.453354	0.516586	0.493107	0.0551804	0.0275902
ENSG00000047932	0.432929	0.352776	0.336727	0.3746	0.374258	0.0420812	0.0210406
ENSG00000047936	0.619959	0.522598	0.547	0.530141	0.554925	0.0445403	0.0222702
ENSG00000048028	0.570776	0.588928	0.502449	0.467258	0.532353	0.05718	0.02859
ENSG00000048052	0.587818	0.487102	0.492909	0.55658	0.531102	0.0491954	0.0245977
ENSG00000048140	0.949636	0.904969	0.842364	0.820121	0.879273	0.0590833	0.0295417
ENSG00000048162	0.45132	0.43402	0.47654	0.495265	0.464286	0.0270433	0.0135217
ENSG00000048342	0.374727	0.458633	0.573495	0.595776	0.500658	0.103243	0.0516214
ENSG00000048392	0.908646	0.903697	0.819245	0.832808	0.866099	0.0466456	0.0233228
ENSG00000048405	0.28499	0.390768	0.416898	0.408429	0.375271	0.0611639	0.0305819
ENSG00000048462	0.497172	0.504495	0.539818	0.51034	0.512956	0.0187008	0.00935038
ENSG00000048471	0.44646	0.485146	0.46699	0.509856	0.477113	0.0269487	0.0134743
ENSG00000048540	0.622727	0.514147	0.51286	0.535697	0.546358	0.0519794	0.0259897
ENSG00000048544	0.554869	0.565061	0.53998	0.572536	0.558111	0.0140907	0.00704534
ENSG00000048545	0.937535	0.94336	0.893556	0.884667	0.914779	0.029955	0.0149775
ENSG00000048649	0.522949	0.496367	0.53308	0.50448	0.514219	0.0167878	0.00839389
ENSG00000048707	0.755653	0.605729	0.669051	0.657113	0.671887	0.0622359	0.0311179
ENSG00000048740	0.94948	0.861455	0.82226	0.770848	0.851011	0.0754053	0.0377026
ENSG00000048828	0.464184	0.431755	0.44448	0.495429	0.458962	0.027731	0.0138655
ENSG00000048991	0.32818	0.13748	0.223687	0.243505	0.233213	0.0782735	0.0391367
ENSG00000049089	0.3295	0.297979	0.419192	0.45722	0.375973	0.0746362	0.0373181
ENSG00000049130	0.586247	0.449192	0.480143	0.55124	0.516706	0.063044	0.031522
ENSG00000049167	0.29502	0.287449	0.36798	0.346082	0.324133	0.0391473	0.0195737
ENSG00000049192	0.41962	0.511798	0.545959	0.4996	0.494244	0.0534789	0.0267395
ENSG00000049239	0.54066	0.527694	0.543567	0.50152	0.52836	0.0191778	0.00958891
ENSG00000049245	0.49278	0.52158	0.50236	0.52476	0.51037	0.0153439	0.00767194
ENSG00000049246	0.588598	0.617576	0.521687	0.50978	0.55941	0.0520298	0.0260149
ENSG00000049247	0.770816	0.694323	0.583532	0.521778	0.642612	0.111358	0.055679
ENSG00000049249	0.472784	0.56188	0.55951	0.549394	0.535892	0.0424193	0.0212096
ENSG00000049283	0.595776	0.590929	0.603837	0.59382	0.59609	0.00553464	0.00276732
ENSG00000049319	0.0027551	0.0009	0.00712245	0.00818182	0.00473984	0.00347408	0.00173704
ENSG00000049323	0.499937	0.52146	0.544949	0.534929	0.525319	0.0194664	0.00973322
ENSG00000049449	0.468429	0.440918	0.508429	0.559394	0.494292	0.0514968	0.0257484
ENSG00000049540	0.8818	0.782667	0.69374	0.652143	0.752587	0.101903	0.0509516
ENSG00000049541	0.783876	0.737062	0.70182	0.691612	0.728593	0.0416827	0.0208414
ENSG00000049618	0.334808	0.179	0.22726	0.26297	0.251009	0.0656116	0.0328058
ENSG00000049656	0.683813	0.702103	0.548	0.528949	0.615716	0.0898401	0.0449201
ENSG00000049759	0.652206	0.468959	0.4901	0.480566	0.522958	0.0865982	0.0432991
ENSG00000049768	0.583354	0.681354	0.614265	0.5405	0.604868	0.0592859	0.029643
ENSG00000049769	0.43697	0.46251	0.519959	0.565051	0.496122	0.057585	0.0287925
ENSG00000049860	0.4114	0.63718	0.666837	0.63264	0.587014	0.118054	0.059027
ENSG00000049883	0.252667	0.402808	0.48633	0.44878	0.397646	0.10251	0.0512552
ENSG00000050030	0.680959	0.69298	0.725526	0.730909	0.707594	0.024414	0.012207
ENSG00000050130	0.37752	0.44638	0.49734	0.478404	0.449911	0.0526444	0.0263222
ENSG00000050165	0.479	0.473394	0.483367	0.494408	0.482542	0.00890168	0.00445084
ENSG00000050327	0.552667	0.625082	0.688283	0.671367	0.63435	0.060655	0.0303275
ENSG00000050344	0.668869	0.616747	0.575939	0.59674	0.614574	0.0398471	0.0199235
ENSG00000050393	0.713859	0.641649	0.530768	0.429299	0.578894	0.124965	0.0624823
ENSG00000050405	0.33832	0.47138	0.438465	0.485408	0.433393	0.0663656	0.0331828
ENSG00000050426	0.369042	0.467293	0.492485	0.510061	0.45972	0.0629487	0.0314744
ENSG00000050438	NA	NA	NA	NA	#DIV/0!	#DIV/0!	#DIV/0!
ENSG00000050555	0.709959	0.6654	0.632454	0.6259	0.658428	0.038457	0.0192285
ENSG00000050628	0.591313	0.645172	0.578162	0.529388	0.586009	0.0475952	0.0237976
ENSG00000050730	0.63382	0.677818	0.61998	0.55638	0.622	0.0502177	0.0251088
ENSG00000050748	0.640796	0.518375	0.511155	0.5421	0.553106	0.0599356	0.0299678
ENSG00000050767	0.6221	0.556082	0.56874	0.610889	0.589453	0.0319789	0.0159894
ENSG00000050820	0.468041	0.4065	0.520101	0.561612	0.489064	0.0670456	0.0335228
ENSG00000051009	0.59302	0.518222	0.48849	0.52066	0.530098	0.0444244	0.0222122
ENSG00000051108	0.546327	0.589232	0.54968	0.55142	0.559165	0.0201562	0.0100781
ENSG00000051128	0.354	0.5595	0.52976	0.53264	0.493975	0.0942728	0.0471364
ENSG00000051180	0.915556	0.83004	0.75594	0.743571	0.811277	0.0793144	0.0396572
ENSG00000051341	0.407273	0.260515	0.29394	0.283327	0.311264	0.0655075	0.0327538
ENSG00000051382	0.544889	0.65328	0.63004	0.62566	0.613467	0.0472983	0.0236491
ENSG00000051523	0.517556	0.56928	0.524122	0.53562	0.536645	0.0230023	0.0115011
ENSG00000051596	0.552286	0.42058	0.434364	0.51476	0.480497	0.0633664	0.0316832
ENSG00000051620	0.597773	0.589899	0.564722	0.57738	0.582443	0.0144947	0.00724734
ENSG00000051825	0.325778	0.123041	0.183798	0.21703	0.212412	0.085008	0.042504
ENSG00000052126	0.55051	0.547737	0.56318	0.592082	0.563377	0.0202826	0.0101413
ENSG00000052344	0.61164	0.495776	0.519111	0.539163	0.541422	0.0500568	0.0250284
ENSG00000052723	0.502245	0.475265	0.457939	0.457	0.473112	0.0211596	0.0105798
ENSG00000052749	0.361812	0.546551	0.579232	0.581673	0.517317	0.104899	0.0524496
ENSG00000052795	0.45278	0.5596	0.52414	0.516848	0.513342	0.0444839	0.0222419
ENSG00000052802	0.485649	0.55766	0.54734	0.55854	0.537297	0.0348054	0.0174027
ENSG00000052841	0.4377	0.52897	0.49536	0.49756	0.489897	0.0380341	0.019017
ENSG00000052850	0.711657	0.699747	0.61383	0.542404	0.641909	0.0793719	0.0396859
ENSG00000053108	0.757273	0.742598	0.689813	0.700364	0.722512	0.0325144	0.0162572
ENSG00000053254	0.374863	0.289196	0.301232	0.351041	0.329083	0.0405981	0.020299
ENSG00000053328	0.772551	0.856485	0.79149	0.77854	0.799766	0.0386295	0.0193148
ENSG00000053371	0.41303	0.32918	0.483919	0.510271	0.4341	0.0811092	0.0405546
ENSG00000053372	0.861515	0.80264	0.7741	0.717629	0.788971	0.0598897	0.0299449
ENSG00000053438	0.401131	0.39152	0.54398	0.519758	0.464097	0.0789756	0.0394878
ENSG00000053501	0.307505	0.6021	0.617837	0.5968	0.53106	0.149304	0.0746522
ENSG00000053524	0.551918	0.64174	0.590667	0.617414	0.600435	0.0384867	0.0192434
ENSG00000053702	0.672673	0.690606	0.676875	0.684898	0.681263	0.00803203	0.00401601
ENSG00000053747	0.624062	0.509753	0.537	0.549414	0.555057	0.0488946	0.0244473
ENSG00000053770	0.611918	0.415071	0.322804	0.341531	0.422831	0.132199	0.0660993
ENSG00000053900	0.31604	0.258245	0.278	0.328424	0.295177	0.0326583	0.0163291
ENSG00000053918	NA	NA	NA	NA	#DIV/0!	#DIV/0!	#DIV/0!
ENSG00000054116	0.385629	0.352768	0.336505	0.392714	0.366904	0.0267128	0.0133564
ENSG00000054118	0.26006	0.216062	0.200364	0.253102	0.232397	0.0287919	0.0143959
ENSG00000054148	0.552949	0.577052	0.491347	0.54726	0.542152	0.0362483	0.0181241
ENSG00000054179	0.71136	0.666289	0.635071	0.682165	0.673721	0.0318176	0.0159088
ENSG00000054219	0.391596	0.505835	0.552918	0.562707	0.503264	0.0784759	0.0392379
ENSG00000054267	0.32626	0.250323	0.221061	0.3118	0.277361	0.0499262	0.0249631
ENSG00000054277	0.648708	0.669455	0.608667	0.604121	0.632738	0.0316307	0.0158154
ENSG00000054282	0.406412	0.474869	0.44501	0.46097	0.446815	0.0295691	0.0147845
ENSG00000054356	0.665475	0.634202	0.68342	0.6738	0.664224	0.0213156	0.0106578
ENSG00000054392	0.557755	0.552	0.589838	0.656586	0.589045	0.0480062	0.0240031
ENSG00000054523	0.604727	0.475082	0.42102	0.495224	0.499013	0.0771265	0.0385632
ENSG00000054598	0.672866	0.629232	0.616474	0.64748	0.641513	0.0244702	0.0122351
ENSG00000054611	0.444303	0.397495	0.527894	0.575192	0.486221	0.0801704	0.0400852
ENSG00000054654	0.285143	0.348531	0.33502	0.382929	0.337906	0.0405473	0.0202737
ENSG00000054690	0.59	0.59167	0.603657	0.657505	0.610708	0.0317855	0.0158928
ENSG00000054793	0.947899	0.886735	0.861361	0.86036	0.889089	0.0410624	0.0205312
ENSG00000054796	0.152788	0.121253	0.14099	0.167041	0.145518	0.0193684	0.00968418
ENSG00000054803	0.647061	0.714082	0.680404	0.672	0.678387	0.0276904	0.0138452
ENSG00000054938	0.725898	0.7521	0.703495	0.70002	0.720378	0.0240571	0.0120286
ENSG00000054965	0.440184	0.31838	0.39748	0.478673	0.408679	0.0687292	0.0343646
ENSG00000054967	0.349152	0.37056	0.4636	0.443735	0.406762	0.055459	0.0277295
ENSG00000054983	0.638536	0.72134	0.60532	0.554384	0.629895	0.0701016	0.0350508
ENSG00000055044	0.81598	0.816388	0.778571	0.717567	0.782126	0.0465491	0.0232745
ENSG00000055070	0.497354	0.303093	0.321	0.38766	0.377277	0.0879329	0.0439664
ENSG00000055118	NA	NA	NA	NA	#DIV/0!	#DIV/0!	#DIV/0!
ENSG00000055130	0.30101	0.356551	0.42008	0.502424	0.395016	0.0865667	0.0432833
ENSG00000055147	0.316825	0.523838	0.43128	0.535918	0.451965	0.101496	0.0507482
ENSG00000055163	0.29536	0.3193	0.44699	0.437367	0.374754	0.0785642	0.0392821
ENSG00000055208	0.41251	0.45274	0.4358	0.456626	0.439419	0.0200891	0.0100446
ENSG00000055211	0.418653	0.562041	0.602429	0.60402	0.546786	0.0876026	0.0438013
ENSG00000055332	0.425051	0.51518	0.575361	0.54106	0.514163	0.0643187	0.0321594
ENSG00000055483	0.48566	0.542907	0.496286	0.475919	0.500193	0.0296659	0.014833
ENSG00000055609	0.288182	0.224182	0.304796	0.463633	0.320198	0.101743	0.0508715
ENSG00000055732	NA	NA	NA	NA	#DIV/0!	#DIV/0!	#DIV/0!
ENSG00000055813	0.6756	0.699071	0.657273	0.66596	0.674476	0.0180244	0.0090122
ENSG00000055917	0.294545	0.156808	0.190557	0.28606	0.231993	0.0688132	0.0344066
ENSG00000055950	0.473111	0.421649	0.54168	0.63097	0.516853	0.0905834	0.0452917
ENSG00000055955	0.505172	0.600828	0.59656	0.576714	0.569819	0.0443602	0.0221801
ENSG00000055957	0.588444	0.546784	0.485224	0.48798	0.527108	0.0497813	0.0248906
ENSG00000056050	0.329758	0.258545	0.300323	0.342224	0.307713	0.037189	0.0185945
ENSG00000056097	0.432619	0.30224	0.36849	0.398586	0.375484	0.0554126	0.0277063
ENSG00000056277	0.36344	0.430041	0.428351	0.393697	0.403882	0.0317401	0.0158701
ENSG00000056291	0.701677	0.657284	0.636889	0.662808	0.664664	0.0270759	0.0135379
ENSG00000056487	0.5042	0.461551	0.618202	0.68682	0.567693	0.103344	0.0516719
ENSG00000056558	0.386	0.516545	0.61358	0.62256	0.534671	0.110125	0.0550626
ENSG00000056586	0.53664	0.4502	0.332303	0.371163	0.422577	0.0904915	0.0452458
ENSG00000056661	0.0569697	0.185354	0.288061	0.352687	0.220768	0.129119	0.0645594
ENSG00000056736	0.6232	0.601711	0.603082	0.55202	0.595003	0.0302923	0.0151462
ENSG00000056972	0.399735	0.39532	0.501469	0.461111	0.439409	0.051122	0.025561
ENSG00000056998	0.526515	0.59208	0.663155	0.687071	0.617205	0.072683	0.0363415
ENSG00000057019	0.402929	0.383571	0.509753	0.517899	0.453538	0.0701403	0.0350701
ENSG00000057149	0.75902	0.64988	0.640404	0.672367	0.680418	0.0540889	0.0270445
ENSG00000057252	0.632606	0.620242	0.60404	0.54916	0.601512	0.0368094	0.0184047
ENSG00000057294	0.683798	0.607299	0.577051	0.584949	0.613274	0.0487297	0.0243649
ENSG00000057468	0.42268	0.56406	0.526263	0.496626	0.502407	0.0598888	0.0299444
ENSG00000057593	0.788694	0.798898	0.770646	0.73708	0.77383	0.0271418	0.0135709
ENSG00000057608	0.439918	0.352525	0.367475	0.435	0.39873	0.0451802	0.0225901
ENSG00000057657	0.462687	0.55042	0.575082	0.553464	0.535413	0.0497113	0.0248557
ENSG00000057663	0.52176	0.46688	0.507212	0.489313	0.496291	0.0236759	0.0118379
ENSG00000057704	0.53248	0.551653	0.595449	0.602557	0.570535	0.0339156	0.0169578
ENSG00000057757	0.409	0.237041	0.230375	0.321212	0.299407	0.0839465	0.0419733
ENSG00000057935	0.63082	0.415653	0.484303	0.558182	0.522239	0.0928824	0.0464412
ENSG00000058056	0.3873	0.256021	0.238306	0.262082	0.285927	0.0683305	0.0341653
ENSG00000058063	0.921735	0.954707	0.906755	0.858474	0.910418	0.0400048	0.0200024
ENSG00000058085	0.469469	0.396465	0.465616	0.491143	0.455673	0.0410404	0.0205202
ENSG00000058091	0.435633	0.565408	0.51349	0.533265	0.511949	0.0551931	0.0275965
ENSG00000058262	NA	NA	NA	NA	#DIV/0!	#DIV/0!	#DIV/0!
ENSG00000058272	0.339677	0.247327	0.362898	0.377091	0.331748	0.0583557	0.0291778
ENSG00000058335	0.594186	0.630082	0.620141	0.591592	0.609	0.0190707	0.00953536
ENSG00000058404	0.78858	0.736869	0.66286	0.706061	0.723592	0.0529006	0.0264503
ENSG00000058453	0.469735	0.461	0.486694	0.470141	0.471892	0.0107308	0.0053654
ENSG00000058600	0.31436	0.50192	0.446384	0.451608	0.428568	0.0801504	0.0400752
ENSG00000058668	NA	NA	NA	NA	#DIV/0!	#DIV/0!	#DIV/0!
ENSG00000058673	0.47602	0.365071	0.42116	0.454102	0.429088	0.0482681	0.024134
ENSG00000058729	0.527082	0.567755	0.46266	0.3999	0.489349	0.0736765	0.0368383
ENSG00000058799	0.583697	0.512327	0.553576	0.616144	0.566436	0.0442044	0.0221022
ENSG00000058804	0.412081	0.334184	0.420343	0.409313	0.39398	0.0401388	0.0200694
ENSG00000058866	0.55628	0.615122	0.63156	0.612224	0.603797	0.0328021	0.0164011
ENSG00000059122	0.465051	0.55598	0.518	0.537758	0.519197	0.0392884	0.0196442
ENSG00000059145	0.738828	0.702392	0.55904	0.503204	0.625866	0.112736	0.0563681
ENSG00000059377	0.948121	0.933691	0.868747	0.859286	0.902461	0.0449476	0.0224738
ENSG00000059378	0.410102	0.581469	0.60542	0.56984	0.541708	0.0889789	0.0444894
ENSG00000059573	0.364242	0.2787	0.431567	0.557184	0.407923	0.117536	0.0587682
ENSG00000059588	0.36614	0.341649	0.358929	0.38306	0.362445	0.0171605	0.00858023
ENSG00000059691	0.485143	0.413163	0.574788	0.525061	0.499539	0.0682686	0.0341343
ENSG00000059728	0.675388	0.595414	0.548	0.568694	0.596874	0.0558251	0.0279126
ENSG00000059758	0.30464	0.4142	0.47033	0.467818	0.414247	0.0775217	0.0387609
ENSG00000059769	0.723212	0.540222	0.558828	0.518286	0.585137	0.0935295	0.0467648
ENSG00000059804	NA	NA	NA	NA	#DIV/0!	#DIV/0!	#DIV/0!
ENSG00000059915	0.54903	0.507798	0.623347	0.653111	0.583322	0.0667141	0.0333571
ENSG00000060069	0.384714	0.274889	0.364121	0.33126	0.338746	0.0479262	0.0239631
ENSG00000060138	0.516857	0.438495	0.494469	0.51752	0.491835	0.0371391	0.0185696
ENSG00000060140	0.61016	0.576204	0.652103	0.624929	0.615849	0.0316275	0.0158137
ENSG00000060237	0.277899	0.24332	0.39006	0.478404	0.347421	0.107463	0.0537316
ENSG00000060303	0.000505051	0.00094	0.00812121	0.0129796	0.00563646	0.00601342	0.00300671
ENSG00000060339	0.292	0.2181	0.298828	0.322347	0.282819	0.0450614	0.0225307
ENSG00000060491	0.461265	0.48099	0.503918	0.54602	0.498048	0.0364222	0.0182111
ENSG00000060558	0.428347	0.451688	0.45608	0.458763	0.448719	0.0138912	0.0069456
ENSG00000060566	0.693755	0.5975	0.573939	0.586929	0.613031	0.054672	0.027336
ENSG00000060642	0.532182	0.501347	0.572323	0.571612	0.544366	0.0342688	0.0171344
ENSG00000060656	0.703717	0.570384	0.61326	0.63446	0.630455	0.0556405	0.0278203
ENSG00000060688	0.28134	0.209229	0.201051	0.2583	0.23748	0.038654	0.019327
ENSG00000060709	0.69822	0.701	0.7575	0.698816	0.713884	0.0291018	0.0145509
ENSG00000060718	0.615485	0.524021	0.59472	0.58658	0.580201	0.0393812	0.0196906
ENSG00000060749	0.401196	0.419469	0.375116	0.3785	0.39357	0.0207894	0.0103947
ENSG00000060762	0.274	0.40008	0.429616	0.473818	0.394379	0.0857824	0.0428912
ENSG00000060971	0.451374	0.562667	0.616247	0.59456	0.556212	0.0732747	0.0366374
ENSG00000060982	0.341556	0.372694	0.459711	0.498021	0.417995	0.0731198	0.0365599
ENSG00000061273	0.40358	0.519596	0.56088	0.5126	0.499164	0.0671892	0.0335946
ENSG00000061337	0.479367	0.515737	0.65616	0.6452	0.574116	0.0897581	0.044879
ENSG00000061455	0.698469	0.665172	0.672061	0.594845	0.657637	0.0442527	0.0221263
ENSG00000061492	0.592351	0.52668	0.401212	0.407293	0.481884	0.0935972	0.0467986
ENSG00000061656	0.570939	0.610788	0.58396	0.589959	0.588911	0.0166053	0.00830266
ENSG00000061676	0.45434	0.425653	0.484186	0.568639	0.483204	0.0617667	0.0308833
ENSG00000061794	0.491104	0.499175	0.57503	0.6011	0.541602	0.0547951	0.0273976
ENSG00000061918	0.962979	0.920469	0.8844	0.884485	0.913083	0.0373486	0.0186743
ENSG00000061936	0.394184	0.219192	0.32268	0.415816	0.337968	0.0886229	0.0443114
ENSG00000061938	0.302469	0.383265	0.443091	0.464687	0.398378	0.0726245	0.0363123
ENSG00000061987	0.639354	0.52064	0.433616	0.486303	0.519978	0.0872608	0.0436304
ENSG00000062038	0.630959	0.566	0.531131	0.551737	0.569957	0.0431135	0.0215567
ENSG00000062096	0.472364	0.516479	0.5075	0.532144	0.507122	0.0253111	0.0126556
ENSG00000062194	0.434082	0.439677	0.406571	0.37582	0.414037	0.0292999	0.01465
ENSG00000062282	0.456168	0.663273	0.610633	0.601082	0.582789	0.0887324	0.0443662
ENSG00000062370	0.65792	0.676598	0.636727	0.67898	0.662556	0.019626	0.009813
ENSG00000062485	0.413354	0.332364	0.341918	0.439051	0.381672	0.0526234	0.0263117
ENSG00000062524	0.460776	0.529515	0.55488	0.580896	0.531517	0.0516155	0.0258077
ENSG00000062582	0.12178	0.216485	0.316505	0.3309	0.246417	0.0974338	0.0487169
ENSG00000062598	0.443306	0.28398	0.415232	0.494327	0.409211	0.0896776	0.0448388
ENSG00000062650	0.301856	0.290327	0.340626	0.31848	0.312822	0.0218434	0.0109217
ENSG00000062716	0.962626	0.881673	0.772247	0.733192	0.837435	0.104476	0.0522382
ENSG00000062725	0.53208	0.512909	0.443677	0.52088	0.502386	0.0399219	0.0199609
ENSG00000062822	0.293796	0.269798	0.341794	0.33004	0.308857	0.0330959	0.0165479
ENSG00000063015	0.679711	0.46036	0.51101	0.55714	0.552055	0.0938343	0.0469172
ENSG00000063046	0.428959	0.48802	0.497919	0.526292	0.485298	0.0409115	0.0204557
ENSG00000063127	0.962465	0.956566	0.892388	0.88298	0.923599	0.041719	0.0208595
ENSG00000063169	0.341229	0.287091	0.3518	0.43222	0.353085	0.0598882	0.0299441
ENSG00000063176	0.312747	0.283798	0.465172	0.528792	0.397627	0.11822	0.0591101
ENSG00000063177	0.324227	0.522303	0.464586	0.481596	0.448178	0.0861092	0.0430546
ENSG00000063180	0.568536	0.50297	0.613616	0.633434	0.579639	0.0578787	0.0289394
ENSG00000063241	0.42786	0.4894	0.49196	0.53186	0.48527	0.0429276	0.0214638
ENSG00000063244	0.534551	0.399091	0.38238	0.386714	0.425684	0.0729226	0.0364613
ENSG00000063245	0.427796	0.46534	0.4519	0.480343	0.456345	0.0222983	0.0111492
ENSG00000063322	0.532163	0.63097	0.53996	0.539375	0.560617	0.0470357	0.0235178
ENSG00000063438	0.0904	0.187798	0.34903	0.354408	0.245409	0.129054	0.0645271
ENSG00000063515	0.289657	0.34976	0.375837	0.371232	0.346621	0.0396404	0.0198202
ENSG00000063587	0.0405306	0.142343	0.216371	0.244804	0.161012	0.0911958	0.0455979
ENSG00000063601	0.32297	0.299838	0.3175	0.375204	0.328878	0.0324231	0.0162115
ENSG00000063660	0.490727	0.607899	0.63622	0.599423	0.583567	0.0638618	0.0319309
ENSG00000063761	0.48132	0.491859	0.488929	0.476768	0.484719	0.00691561	0.00345781
ENSG00000063854	0.322959	0.43268	0.513414	0.561708	0.45769	0.104408	0.0522038
ENSG00000063978	0.270417	0.18404	0.294763	0.37104	0.280065	0.0770417	0.0385209
ENSG00000064012	0.37212	0.641041	0.59588	0.558808	0.541962	0.118116	0.0590578
ENSG00000064042	0.531939	0.495588	0.54394	0.56697	0.534609	0.0297998	0.0148999
ENSG00000064102	0.45396	0.471091	0.469306	0.51522	0.477394	0.0263636	0.0131818
ENSG00000064115	0.63884	0.541796	0.63292	0.623697	0.609313	0.0454408	0.0227204
ENSG00000064195	0.737778	0.75804	0.660646	0.673899	0.707591	0.047593	0.0237965
ENSG00000064199	0.54946	0.465878	0.504	0.486103	0.50136	0.0356481	0.017824
ENSG00000064201	0.451657	0.56954	0.5203	0.551495	0.523248	0.0518808	0.0259404
ENSG00000064205	0.652388	0.666289	0.628306	0.64058	0.646891	0.0162451	0.00812255
ENSG00000064218	0.683535	0.71864	0.68833	0.677798	0.692076	0.0182253	0.00911265
ENSG00000064225	0.394141	0.57616	0.60382	0.6214	0.54888	0.104826	0.0524132
ENSG00000064270	NA	NA	NA	NA	#DIV/0!	#DIV/0!	#DIV/0!
ENSG00000064300	0.594869	0.6667	0.69322	0.679673	0.658616	0.0438555	0.0219278
ENSG00000064309	0.390571	0.540606	0.645794	0.667495	0.561117	0.126482	0.0632409
ENSG00000064313	0.334102	0.326396	0.345402	0.349464	0.338841	0.0105394	0.00526968
ENSG00000064393	0.488449	0.601556	0.578102	0.5605	0.557152	0.0487917	0.0243959
ENSG00000064419	0.398327	0.290286	0.368959	0.415758	0.368332	0.0554992	0.0277496
ENSG00000064489	0.0776667	0.113192	0.230784	0.285859	0.176875	0.0977776	0.0488888
ENSG00000064490	0.452735	0.410673	0.435939	0.47833	0.444419	0.0284592	0.0142296
ENSG00000064545	0.514687	0.628408	0.625104	0.62456	0.59819	0.0556946	0.0278473
ENSG00000064547	0.498796	0.493753	0.4371	0.463333	0.473245	0.0287409	0.0143704
ENSG00000064601	0.43898	0.588878	0.615306	0.615091	0.564564	0.0846369	0.0423185
ENSG00000064607	0.222465	0.218429	0.32016	0.304245	0.266325	0.0533976	0.0266988
ENSG00000064651	NA	NA	NA	NA	#DIV/0!	#DIV/0!	#DIV/0!
ENSG00000064652	0.608283	0.493313	0.519636	0.563408	0.54616	0.0505076	0.0252538
ENSG00000064655	0.61226	0.578929	0.49526	0.578816	0.566316	0.0499171	0.0249586
ENSG00000064666	0.61644	0.538354	0.469918	0.46982	0.523633	0.0697877	0.0348938
ENSG00000064687	0.90796	0.90064	0.834388	0.785434	0.857105	0.0581213	0.0290606
ENSG00000064692	0.68594	0.669717	0.55832	0.546449	0.615107	0.0728887	0.0364443
ENSG00000064703	0.3315	0.271879	0.299899	0.279918	0.295799	0.0265567	0.0132783
ENSG00000064726	0.467449	0.315455	0.316612	0.404421	0.375984	0.0738542	0.0369271
ENSG00000064763	0.345571	0.4594	0.422323	0.437091	0.416096	0.0494251	0.0247125
ENSG00000064787	0.681299	0.760242	0.682784	0.633732	0.689514	0.0523671	0.0261835
ENSG00000064835	0.574742	0.493898	0.423612	0.438184	0.482609	0.0684841	0.034242
ENSG00000064886	0.39064	0.39228	0.46566	0.44492	0.423375	0.0378184	0.0189092
ENSG00000064932	0.61076	0.588722	0.62934	0.603959	0.608195	0.0168409	0.00842043
ENSG00000064933	0.321143	0.264162	0.304263	0.339837	0.307351	0.0322511	0.0161255
ENSG00000064961	0.495576	0.672837	0.749535	0.694857	0.653201	0.109919	0.0549597
ENSG00000064989	0.691874	0.62296	0.598303	0.574061	0.621799	0.0508028	0.0254014
ENSG00000064995	0.3518	0.16436	0.220424	0.34288	0.269866	0.0924125	0.0462063
ENSG00000064999	0.459354	0.560837	0.650306	0.636557	0.576763	0.0876023	0.0438012
ENSG00000065000	0.470531	0.538592	0.51164	0.548633	0.517349	0.0349021	0.0174511
ENSG00000065029	0.24184	0.24654	0.295878	0.368586	0.288211	0.0588944	0.0294472
ENSG00000065054	0.420673	0.45878	0.53366	0.556268	0.492345	0.0633943	0.0316971
ENSG00000065057	0.335919	0.25748	0.395414	0.488444	0.369314	0.09746	0.04873
ENSG00000065060	0.377208	0.535361	0.464303	0.481579	0.464613	0.0656576	0.0328288
ENSG00000065135	0.550646	0.414909	0.365939	0.380845	0.428085	0.0842387	0.0421194
ENSG00000065150	0.80102	0.737408	0.6493	0.6164	0.701032	0.0839833	0.0419917
ENSG00000065154	0.911776	0.883919	0.862444	0.843737	0.875469	0.0292467	0.0146233
ENSG00000065183	0.45426	0.315688	0.39334	0.47898	0.410567	0.0727742	0.0363871
ENSG00000065243	0.61086	0.48814	0.49903	0.442202	0.510058	0.0715716	0.0357858
ENSG00000065268	0.345796	0.283556	0.306889	0.40762	0.335965	0.0542318	0.0271159
ENSG00000065308	0.47024	0.483111	0.474101	0.481857	0.477327	0.0061809	0.00309045
ENSG00000065320	0.632825	0.622828	0.64808	0.591583	0.623829	0.0238734	0.0119367
ENSG00000065325	0.758208	0.73849	0.685918	0.655717	0.709583	0.0471224	0.0235612
ENSG00000065328	0.301381	0.24906	0.312424	0.308141	0.292752	0.0294804	0.0147402
ENSG00000065357	0.42106	0.44278	0.474182	0.442848	0.445218	0.0218637	0.0109319
ENSG00000065361	0.523224	0.613143	0.659381	0.646768	0.610629	0.061451	0.0307255
ENSG00000065371	0.681773	0.712878	0.770327	0.725347	0.722581	0.0367275	0.0183637
ENSG00000065413	0.41048	0.429286	0.496347	0.511878	0.461998	0.0496388	0.0248194
ENSG00000065427	0.86818	0.826061	0.755753	0.698837	0.787207	0.0749776	0.0374888
ENSG00000065457	0.36716	0.307434	0.355876	0.421102	0.362893	0.0466597	0.0233299
ENSG00000065485	0.959898	0.91226	0.859657	0.8738	0.901404	0.0448859	0.0224429
ENSG00000065491	0.417551	0.476021	0.45098	0.45334	0.449473	0.0240902	0.0120451
ENSG00000065518	0.574505	0.62596	0.565061	0.58396	0.587371	0.0268577	0.0134288
ENSG00000065526	0.322866	0.193556	0.208162	0.235714	0.240074	0.0578961	0.0289481
ENSG00000065534	0.39004	0.515196	0.484082	0.511273	0.475148	0.0584007	0.0292004
ENSG00000065548	0.853152	0.860061	0.793469	0.752909	0.814898	0.0510061	0.025503
ENSG00000065559	0.491464	0.463766	0.413755	0.455485	0.456117	0.0321602	0.0160801
ENSG00000065600	NA	NA	NA	NA	#DIV/0!	#DIV/0!	#DIV/0!
ENSG00000065609	0.968837	0.957677	0.93692	0.90934	0.943193	0.0261582	0.0130791
ENSG00000065613	0.649347	0.55901	0.590577	0.584828	0.595941	0.0381591	0.0190795
ENSG00000065615	0.391979	0.506289	0.420289	0.411313	0.432467	0.050612	0.025306
ENSG00000065618	0.70949	0.64484	0.612485	0.608907	0.64393	0.0465987	0.0232993
ENSG00000065621	0.634804	0.56532	0.604545	0.63266	0.609332	0.0324191	0.0162095
ENSG00000065665	0.94004	0.905571	0.851475	0.850784	0.886967	0.0437105	0.0218552
ENSG00000065675	0.378545	0.487354	0.451204	0.404184	0.430322	0.048486	0.024243
ENSG00000065717	0.64528	0.534224	0.570928	0.557899	0.577083	0.0479361	0.023968
ENSG00000065802	0.53122	0.523286	0.533516	0.497184	0.521301	0.0166651	0.00833253
ENSG00000065809	0.909293	0.793196	0.732735	0.7194	0.788656	0.0865977	0.0432988
ENSG00000065833	0.593495	0.617515	0.60524	0.594	0.602563	0.0113474	0.00567368
ENSG00000065882	0.185697	0.235111	0.36138	0.376707	0.289724	0.0939944	0.0469972
ENSG00000065883	0.628202	0.374424	0.324531	0.37672	0.425969	0.136955	0.0684777
ENSG00000065911	0.50456	0.478224	0.50178	0.56292	0.511871	0.0360248	0.0180124
ENSG00000065923	NA	NA	NA	NA	#DIV/0!	#DIV/0!	#DIV/0!
ENSG00000065970	0.41876	0.453918	0.475429	0.483172	0.45782	0.028831	0.0144155
ENSG00000065978	0.530551	0.44036	0.580612	0.496367	0.511973	0.0589589	0.0294794
ENSG00000065989	0.432884	0.495423	0.519082	0.48234	0.482432	0.0363637	0.0181818
ENSG00000066027	0.565959	0.558327	0.540619	0.57766	0.560641	0.0155368	0.00776842
ENSG00000066032	0.77297	0.74598	0.741732	0.750918	0.7529	0.0138964	0.00694822
ENSG00000066044	0.28102	0.168184	0.222101	0.281636	0.238235	0.0544113	0.0272056
ENSG00000066056	0.603	0.5986	0.5369	0.52794	0.56661	0.039689	0.0198445
ENSG00000066084	0.5211	0.47996	0.46536	0.482354	0.487194	0.0238194	0.0119097
ENSG00000066117	0.217979	0.29308	0.34362	0.40448	0.31479	0.0789917	0.0394959
ENSG00000066135	0.474694	0.334283	0.290283	0.388364	0.371906	0.079402	0.039701
ENSG00000066136	0.412626	0.293857	0.30058	0.350804	0.339467	0.0549947	0.0274974
ENSG00000066185	0.643464	0.666592	0.675469	0.701091	0.671654	0.0238145	0.0119073
ENSG00000066230	NA	NA	NA	NA	#DIV/0!	#DIV/0!	#DIV/0!
ENSG00000066248	0.68196	0.64366	0.631919	0.617616	0.643789	0.0275858	0.0137929
ENSG00000066279	0.275388	0.173293	0.225596	0.252505	0.231695	0.0439322	0.0219661
ENSG00000066294	0.42046	0.485551	0.471531	0.449798	0.456835	0.0283621	0.0141811
ENSG00000066322	0.419232	0.3973	0.462204	0.525531	0.451067	0.0564895	0.0282448
ENSG00000066336	0.53128	0.48256	0.49784	0.524222	0.508976	0.022743	0.0113715
ENSG00000066379	0.308392	0.416465	0.3901	0.385327	0.375071	0.0465138	0.0232569
ENSG00000066382	0.717571	0.587052	0.535898	0.613388	0.613477	0.0764907	0.0382453
ENSG00000066405	0.947143	0.93534	0.90616	0.870646	0.914822	0.0341181	0.0170591
ENSG00000066422	0.23702	0.412202	0.356021	0.342889	0.337033	0.0731387	0.0365693
ENSG00000066427	0.50942	0.402306	0.452854	0.405737	0.442579	0.0501747	0.0250874
ENSG00000066455	0.689184	0.655374	0.60146	0.533717	0.619934	0.0678875	0.0339437
ENSG00000066468	0.729414	0.572104	0.53572	0.536714	0.593488	0.0921838	0.0460919
ENSG00000066557	0.363469	0.274227	0.3107	0.287224	0.308905	0.0393832	0.0196916
ENSG00000066583	0.899773	0.881959	0.80934	0.83246	0.855883	0.0421156	0.0210578
ENSG00000066629	0.33198	0.449878	0.483673	0.561333	0.456716	0.0953543	0.0476771
ENSG00000066651	0.305535	0.392022	0.316082	0.40418	0.354455	0.0508245	0.0254123
ENSG00000066654	0.2927	0.469449	0.407293	0.376848	0.386573	0.0734948	0.0367474
ENSG00000066697	0.405414	0.465714	0.435212	0.496162	0.450626	0.0390847	0.0195424
ENSG00000066735	0.675443	0.69018	0.743596	0.70594	0.70379	0.0293138	0.0146569
ENSG00000066739	0.331175	0.327531	0.246292	0.337959	0.310739	0.0431818	0.0215909
ENSG00000066777	0.498286	0.463414	0.47703	0.490633	0.482341	0.0153776	0.00768882
ENSG00000066813	0.606545	0.710828	0.635293	0.603938	0.639151	0.0498517	0.0249259
ENSG00000066827	0.397717	0.43822	0.483152	0.55176	0.467712	0.0660088	0.0330044
ENSG00000066855	0.484247	0.417592	0.4401	0.512714	0.463663	0.0428467	0.0214233
ENSG00000066923	0.497571	0.437313	0.554571	0.559122	0.512145	0.0572104	0.0286052
ENSG00000066926	0.377897	0.55988	0.482404	0.53572	0.488975	0.0808169	0.0404085
ENSG00000066933	0.31592	0.30698	0.402122	0.481859	0.37672	0.0821781	0.041089
ENSG00000067048	0.536245	0.585394	0.561253	0.522242	0.551283	0.0278834	0.0139417
ENSG00000067057	0.585031	0.485032	0.516101	0.552444	0.534652	0.0434394	0.0217197
ENSG00000067064	0.321354	0.39616	0.38176	0.44702	0.386574	0.0517122	0.0258561
ENSG00000067066	0.456687	0.657374	0.602857	0.574485	0.572851	0.0847373	0.0423687
ENSG00000067082	0.427072	0.50752	0.50101	0.541673	0.494319	0.048248	0.024124
ENSG00000067113	0.470816	0.614646	0.61214	0.611556	0.577289	0.0709947	0.0354974
ENSG00000067141	0.61872	0.681479	0.559475	0.557677	0.604338	0.0587298	0.0293649
ENSG00000067167	0.620082	0.64149	0.570061	0.601293	0.608232	0.0302857	0.0151429
ENSG00000067177	0.481796	0.541388	0.571212	0.686268	0.570166	0.0858647	0.0429323
ENSG00000067182	0.3872	0.49102	0.58378	0.59299	0.513747	0.0961158	0.0480579
ENSG00000067191	NA	NA	NA	NA	#DIV/0!	#DIV/0!	#DIV/0!
ENSG00000067208	0.367305	0.464429	0.571878	0.586735	0.497587	0.102533	0.0512666
ENSG00000067221	0.947636	0.956959	0.930061	0.907653	0.935577	0.021701	0.0108505
ENSG00000067225	0.540586	0.562392	0.550566	0.535449	0.547248	0.0118875	0.00594377
ENSG00000067248	0.69649	0.544653	0.481633	0.443616	0.541598	0.111351	0.0556755
ENSG00000067334	0.34854	0.422551	0.448667	0.420727	0.410121	0.0429922	0.0214961
ENSG00000067365	0.54636	0.554121	0.463576	0.487212	0.512817	0.0443902	0.0221951
ENSG00000067369	0.414283	0.264505	0.283464	0.377072	0.334831	0.0722985	0.0361493
ENSG00000067445	0.926347	0.848612	0.8127	0.82416	0.852955	0.0511692	0.0255846
ENSG00000067533	0.465694	0.394101	0.54486	0.456598	0.465313	0.0618465	0.0309233
ENSG00000067560	0.762869	0.718687	0.653939	0.616383	0.687969	0.0654118	0.0327059
ENSG00000067596	0.389673	0.257273	0.28202	0.407041	0.334002	0.0753292	0.0376646
ENSG00000067601	0.0935208	0.118948	0.185879	0.313258	0.177901	0.0982862	0.0491431
ENSG00000067606	0.613596	0.522364	0.590929	0.576708	0.575899	0.0387886	0.0193943
ENSG00000067646	0.436105	0.614454	0.611878	0.542545	0.551245	0.0836749	0.0418375
ENSG00000067704	0.502041	0.475505	0.51634	0.630918	0.531201	0.0685972	0.0342986
ENSG00000067715	0.662857	0.57712	0.625616	0.636021	0.625403	0.0358089	0.0179045
ENSG00000067798	0.450845	0.558469	0.538808	0.55136	0.524871	0.0500152	0.0250076
ENSG00000067829	0.44964	0.402263	0.447919	0.476408	0.444057	0.030765	0.0153825
ENSG00000067836	0.706424	0.53022	0.483333	0.58716	0.576784	0.0962903	0.0481452
ENSG00000067840	0.61352	0.50076	0.57376	0.6323	0.580085	0.0582431	0.0291215
ENSG00000067842	NA	NA	NA	NA	#DIV/0!	#DIV/0!	#DIV/0!
ENSG00000067900	0.32504	0.270788	0.230465	0.207694	0.258497	0.0514646	0.0257323
ENSG00000067955	0.20934	0.204722	0.266283	0.339583	0.254982	0.0629666	0.0314833
ENSG00000067992	0.486347	0.412949	0.489515	0.560444	0.487314	0.0602327	0.0301163
ENSG00000068001	0.63802	0.48748	0.58416	0.59246	0.57553	0.0632954	0.0316477
ENSG00000068024	0.3289	0.372586	0.378204	0.37998	0.364917	0.0242175	0.0121088
ENSG00000068028	0.215229	0.391429	0.401673	0.429224	0.359389	0.0974227	0.0487114
ENSG00000068078	0.692222	0.624639	0.593208	0.593753	0.625956	0.0465561	0.0232781
ENSG00000068079	0.439918	0.633535	0.583172	0.591293	0.561979	0.0843164	0.0421582
ENSG00000068097	0.45236	0.43825	0.498866	0.601	0.497619	0.0736257	0.0368129
ENSG00000068120	0.563388	0.54544	0.565122	0.587093	0.565261	0.017059	0.00852949
ENSG00000068137	0.581778	0.586081	0.574062	0.567265	0.577296	0.00833334	0.00416667
ENSG00000068305	0.29498	0.22278	0.26398	0.350433	0.283043	0.0537864	0.0268932
ENSG00000068308	0.495649	0.4879	0.46996	0.509175	0.490671	0.0163688	0.00818442
ENSG00000068323	0.58497	0.63122	0.620245	0.608388	0.611206	0.0198204	0.00991021
ENSG00000068354	0.329434	0.366309	0.45086	0.4833	0.407476	0.071686	0.035843
ENSG00000068366	0.466694	0.56428	0.57088	0.536586	0.53461	0.0476527	0.0238263
ENSG00000068383	0.695515	0.506828	0.571899	0.578633	0.588219	0.0785178	0.0392589
ENSG00000068394	0.39822	0.463546	0.428646	0.504182	0.448649	0.0456399	0.02282
ENSG00000068400	0.4117	0.287794	0.3206	0.387245	0.351835	0.0574879	0.028744
ENSG00000068438	0.371479	0.44648	0.460404	0.493495	0.442965	0.0515751	0.0257876
ENSG00000068489	0.50596	0.338206	0.327937	0.392162	0.391066	0.0816111	0.0408055
ENSG00000068615	0.976959	0.97406	0.937204	0.931414	0.954909	0.0239335	0.0119668
ENSG00000068650	0.95258	0.941737	0.87432	0.827273	0.898978	0.0590232	0.0295116
ENSG00000068654	0.46306	0.444959	0.46098	0.45602	0.456255	0.00808876	0.00404438
ENSG00000068697	0.543694	0.504182	0.486444	0.510303	0.511156	0.0239356	0.0119678
ENSG00000068724	0.32136	0.349192	0.408062	0.43578	0.378598	0.0525319	0.026266
ENSG00000068745	0.404727	0.32382	0.4821	0.484505	0.423788	0.0762534	0.0381267
ENSG00000068781	0.679567	0.571333	0.59297	0.625394	0.617316	0.047073	0.0235365
ENSG00000068784	0.317838	0.359414	0.31776	0.359495	0.338627	0.0240498	0.0120249
ENSG00000068793	0.07108	0.178424	0.251464	0.366707	0.216919	0.124339	0.0621696
ENSG00000068796	0.222889	0.133653	0.207333	0.24872	0.203149	0.0493747	0.0246873
ENSG00000068831	0.455898	0.327778	0.385449	0.386878	0.389001	0.0524106	0.0262053
ENSG00000068878	0.412104	0.391717	0.342525	0.465232	0.402895	0.0507944	0.0253972
ENSG00000068885	0.552465	0.486404	0.370687	0.341455	0.437753	0.0988213	0.0494106
ENSG00000068903	0.56066	0.52704	0.543653	0.591798	0.555788	0.0276536	0.0138268
ENSG00000068912	0.38782	0.642222	0.603745	0.671417	0.576301	0.128674	0.0643369
ENSG00000068971	0.41546	0.484525	0.45536	0.579232	0.483644	0.0697303	0.0348652
ENSG00000068976	0.7	0.689816	0.650082	0.566929	0.651707	0.0604826	0.0302413
ENSG00000068985	0.685798	0.656204	0.630557	0.582303	0.638715	0.0438617	0.0219308
ENSG00000069011	0.509588	0.56062	0.60575	0.58082	0.564194	0.0408165	0.0204082
ENSG00000069018	NA	NA	NA	NA	#DIV/0!	#DIV/0!	#DIV/0!
ENSG00000069020	0.47954	0.49908	0.504364	0.49764	0.495156	0.0108044	0.00540222
ENSG00000069122	0.629253	0.60898	0.60725	0.590714	0.609049	0.0157859	0.00789296
ENSG00000069188	0.688816	0.733265	0.65564	0.637061	0.678696	0.0422108	0.0211054
ENSG00000069206	0.440898	0.4429	0.31314	0.3532	0.387534	0.0648753	0.0324376
ENSG00000069248	0.2585	0.18236	0.186729	0.253816	0.220351	0.0414287	0.0207144
ENSG00000069275	0.519224	0.437571	0.495515	0.419293	0.467901	0.047185	0.0235925
ENSG00000069329	0.463184	0.375758	0.3326	0.43882	0.40259	0.0594497	0.0297248
ENSG00000069345	0.398808	0.392082	0.396606	0.461717	0.412303	0.0330614	0.0165307
ENSG00000069399	0.6052	0.66502	0.62902	0.63372	0.63324	0.0245916	0.0122958
ENSG00000069424	0.324707	0.34858	0.514303	0.491475	0.419766	0.0969244	0.0484622
ENSG00000069431	NA	NA	NA	NA	#DIV/0!	#DIV/0!	#DIV/0!
ENSG00000069482	0.613293	0.474021	0.468525	0.523633	0.519868	0.0670334	0.0335167
ENSG00000069493	0.582812	0.452242	0.43626	0.45998	0.482824	0.0673869	0.0336935
ENSG00000069509	0.464182	0.513313	0.54766	0.567776	0.523233	0.0453364	0.0226682
ENSG00000069535	0.67982	0.6205	0.641732	0.681172	0.655806	0.0298032	0.0149016
ENSG00000069667	0.93868	0.954263	0.87468	0.835592	0.900804	0.0554602	0.0277301
ENSG00000069696	0.680206	0.719818	0.654525	0.583729	0.65957	0.0572508	0.0286254
ENSG00000069702	0.61802	0.585694	0.612122	0.630101	0.611484	0.0187515	0.00937575
ENSG00000069712	0.0194082	0.0343061	0.0897113	0.143293	0.0716796	0.0565175	0.0282588
ENSG00000069764	0.730653	0.658929	0.692592	0.725414	0.701897	0.0332304	0.0166152
ENSG00000069812	0.67172	0.70366	0.687796	0.675	0.684544	0.0145091	0.00725454
ENSG00000069849	0.511711	0.681253	0.634606	0.611778	0.609837	0.0715218	0.0357609
ENSG00000069869	0.569111	0.526364	0.552646	0.556571	0.551173	0.0179684	0.00898421
ENSG00000069943	0.459414	0.544465	0.6167	0.62872	0.562325	0.0780482	0.0390241
ENSG00000069956	0.546163	0.61232	0.55988	0.53351	0.562968	0.0346185	0.0173092
ENSG00000069966	0.452694	0.38046	0.337612	0.398495	0.392315	0.0476681	0.023834
ENSG00000069974	0.467798	0.58786	0.594828	0.567143	0.554407	0.0589245	0.0294623
ENSG00000069998	0.373879	0.29699	0.391515	0.45328	0.378916	0.0643585	0.0321792
ENSG00000070010	0.485616	0.513657	0.53882	0.550041	0.522033	0.0286509	0.0143254
ENSG00000070018	NA	NA	NA	NA	#DIV/0!	#DIV/0!	#DIV/0!
ENSG00000070019	0.7999	0.690469	0.64732	0.67398	0.702917	0.0670548	0.0335274
ENSG00000070031	0.758041	0.75897	0.66056	0.604828	0.6956	0.0761181	0.038059
ENSG00000070047	0.234163	0.246837	0.312796	0.333131	0.281732	0.0486049	0.0243025
[truncated: 48,132 more rows]

## Sheet: Model evals
Hybrid models															OTHER METABOLITES (Hybrid models)
[truncated: 32 more rows]

[truncated: 6 more sheets: local TMalign, global TMalign, Mito FPs, Transp FPs, Transcriptomics PCA, DeepGOPlus comps]
